# Supplementary material for: Genetic control of seed iron and zinc concentration in Rwandan common bean population revealed by the Genome Wide Association Study (GWAS)
Source: Breed Sci. 2025 Jun 18;75(3):187–99. doi: 10.1270/jsbbs.24087 (PMC12457783; doi:10.1270/jsbbs.24087)
Supplement: Supplementary file 2 — Supplemental Table 1 [file 75_187_s2.xlsx]

## Sheet: Sheet1
Supplemental Table 1. List of accessions
Accession id	Name	Bush or Climber	Improved or landrace	Origin
B01	INTR CIAT 19A 422	Bush	Improved	CIAT
B02	RWR 6653	Bush	Improved	Rwanda
B03	GAFUNI (MUKWARARAYE)	Bush	Landrace	Rwanda
B04	KIMARANZARA	Bush	Landrace	Rwanda
B05	INTR CIAT 19A 436	Bush	Improved	CIAT
B06	MLB49-89A	Bush	Improved	CIAT
B07	RWR 1668	Bush	Improved	Rwanda
B08	INTR CIAT 19A 008	Bush	Improved	CIAT
B09	SER 13	Bush	Improved	CIAT
B10	INTR CIAT 19A 557	Bush	Improved	CIAT
B11	SER 16	Bush	Improved	CIAT
B12	NYIRABUKARA	Bush	Landrace	Rwanda
B13	INTR CIAT 19A 029	Bush	Improved	CIAT
B14	URWIRUNGU	Bush	Landrace	Rwanda
B15	BUNWABUTAYIBIKA	Bush	Landrace	Rwanda
B16	RWK 10	Bush	Improved	Rwanda
B17	COLTA	Bush	Improved	Rwanda
B18	DOR500	Bush	Improved	CIAT
B19	RWR 2076	Bush	Improved	Rwanda
B20	INTR CIAT 19A 017	Bush	Improved	CIAT
B21	CAL 96	Bush	Improved	CIAT
B22	SHYUSHYA YUMWERU	Bush	Landrace	Rwanda
B23	RWR 5054	Bush	Improved	Rwanda
B24	RUCAGU	Bush	Improved	Rwanda
B25	RWANDARUSHYA	Bush	Landrace	Rwanda
B26	NYIRAMACUMU	Bush	Landrace	Rwanda
B27	NYIRAMUKUNGUGU	Bush	Landrace	Rwanda
B28	MAGABARI	Bush	Landrace	Rwanda
B29	INTR CIAT 19A 484	Bush	Improved	CIAT
B30	MIB465	Bush	Improved	CIAT
B31	RWR 6906	Bush	Improved	Rwanda
B32	RWR 6635	Bush	Improved	Rwanda
B33	SHYUSHYA (MUKWARAJE)	Bush	Landrace	Rwanda
B34	UMUGELI	Bush	Landrace	Rwanda
B35	MUREKAHWERE	Bush	Landrace	Rwanda
B36	SER 14	Bush	Improved	CIAT
B37	AMAKUNJAPANTALO	Bush	Landrace	Rwanda
B38	INTR CIAT 19A 022	Bush	Improved	CIAT
B39	NUA548	Bush	Improved	CIAT
B40	RWR 5064	Bush	Improved	Rwanda
B41	RWR 5087	Bush	Improved	Rwanda
B42	RWR 5090	Bush	Improved	Rwanda
B43	RWR 5055	Bush	Improved	Rwanda
B44	RWR 5088	Bush	Improved	Rwanda
B45	RWR 2154	Bush	Improved	Rwanda
B46	RWR 2245	Bush	Improved	Rwanda
B47	RWR 5091	Bush	Improved	Rwanda
B48	RWR 5062	Bush	Improved	Rwanda
B49	NUA35	Bush	Improved	CIAT
B50	SMC33	Bush	Improved	CIAT
B51	RWR 5070	Bush	Improved	Rwanda
B52	RWR 5083	Bush	Improved	Rwanda
B53	RWR 6542	Bush	Improved	Rwanda
B54	RWR 4037	Bush	Improved	Rwanda
B55	NUA540	Bush	Improved	CIAT
B56	SAMBUMBI	Bush	Landrace	Rwanda
B57	RWR 6567	Bush	Improved	Rwanda
B58	GIKARA	Bush	Landrace	Rwanda
B59	RW-BB 181, BOA-5-1/16	Bush	Improved	CIAT
B60	RWR 7109	Bush	Improved	Rwanda
B61	RWR 6827	Bush	Improved	Rwanda
B62	RWR 7112	Bush	Improved	Rwanda
B63	RWR 6876	Bush	Improved	Rwanda
B64	RWR 7039	Bush	Improved	Rwanda
B65	RW-BB 184, RWR 3194	Bush	Improved	Rwanda
B66	RWR 6883	Bush	Improved	Rwanda
B67	RWHIBBPYT20A-220	Bush	Improved	Rwanda
B68	RWR 6730	Bush	Improved	Rwanda
B69	RWR 7082	Bush	Improved	Rwanda
B70	RW-BB 183, KAB 06F2-8-27	Bush	Improved	CIAT
B71	RWR 7103	Bush	Improved	Rwanda
B72	RW-BB 186, NUA 566	Bush	Improved	CIAT
B73	RWHIBBPYT20-025	Bush	Improved	Rwanda
B74	RWHIBBPYT20-024	Bush	Improved	Rwanda
B75	RWV-IVT21A-94	Bush	Improved	Rwanda
B76	RWR 7056	Bush	Improved	Rwanda
B77	RWR 7102	Bush	Improved	Rwanda
B78	RWR 7021	Bush	Improved	Rwanda
B79	RWHIBBPYT20A-133	Bush	Improved	Rwanda
B80	RWHIBBPYT20-031	Bush	Improved	Rwanda
B81	RWR 7017	Bush	Improved	Rwanda
B82	RWR 7036	Bush	Improved	Rwanda
B83	RWR 6691	Bush	Improved	Rwanda
B84	RWV 6765	Bush	Improved	Rwanda
B85	RWHIBBPYT20A-224	Bush	Improved	Rwanda
B86	RWR 6704	Bush	Improved	Rwanda
B87	INTR CIAT 19A 495	Bush	Improved	CIAT
B88	RWR 7022	Bush	Improved	Rwanda
B89	RWHIBBPYT20-050	Bush	Improved	Rwanda
B90	RWHIBBPYT20A-225	Bush	Improved	Rwanda
B91	RWHIBBPYT20-028	Bush	Improved	Rwanda
B92	RWR 7108	Bush	Improved	Rwanda
B93	RWHIBBPYT20-032	Bush	Improved	Rwanda
B94	RWR 7019	Bush	Improved	Rwanda
B95	RWHIBBPYT20-104	Bush	Improved	Rwanda
B96	RW INTB 18 003	Bush	Improved	Rwanda
C01	GIHORO	Climber	Landrace	Rwanda
C02	HAGARARUNDEBE	Climber	Landrace	Rwanda
C03	VUNINKINGI	Climber	Improved	Rwanda
C04	UMUBANO	Climber	Improved	Rwanda
C05	DECELAYA	Climber	Improved	Rwanda
C06	MAC 9	Climber	Improved	CIAT
C07	RWV 2352-1A	Climber	Improved	Rwanda
C08	MBC 134	Climber	Improved	CIAT
C09	GASILIDA	Climber	Improved	Rwanda
C10	RWV 3416	Climber	Improved	Rwanda
C11	MWIRASI	Climber	Improved	Rwanda
C12	RWV 2365-2	Climber	Improved	Rwanda
C13	RWV 3417	Climber	Improved	Rwanda
C14	RWV 1002	Climber	Improved	Rwanda
C15	RWV 2425	Climber	Improved	Rwanda
C16	RWV 2380-1	Climber	Improved	Rwanda
C17	MAC 141	Climber	Improved	CIAT
C18	MBC 64	Climber	Improved	CIAT
C19	NYIRAMAGORORI	Climber	Improved	Rwanda
C20	G2331	Climber	Improved	CIAT
C21	KAKI	Climber	Improved	Rwanda
C22	NYIRAGASAZI	Climber	Landrace	Rwanda
C23	RWV 2367-B-B	Climber	Improved	Rwanda
C24	66 SI 4/1	Climber	Improved	CIAT
C25	INJAMANE	Climber	Improved	Rwanda
C26	MAC 71	Climber	Improved	CIAT
C27	NKARANGIRABASIRIMU	Climber	Landrace	Rwanda
C28	RWR 6007	Climber	Improved	Rwanda
C29	RWV 3317	Climber	Improved	Rwanda
C30	RWR 5029	Climber	Improved	Rwanda
C31	RWVR 6534	Climber	Improved	Rwanda
C32	RWR 6005	Climber	Improved	Rwanda
C33	AMAVUNARUTARO	Climber	Landrace	Rwanda
C34	NCC127	Climber	Improved	CIAT
C35	RWR CB 6359	Climber	Improved	Rwanda
C36	MAC 44	Climber	Improved	CIAT
C37	RWR 5035	Climber	Improved	Rwanda
C38	RWV 1129	Climber	Improved	Rwanda
C39	RWR 6001	Climber	Improved	Rwanda
C40	RWR 6008	Climber	Improved	Rwanda
C41	RWVR 6507	Climber	Improved	Rwanda
C42	RWR 6043	Climber	Improved	Rwanda
C43	RWR 6015	Climber	Improved	Rwanda
C44	RWR 6012	Climber	Improved	Rwanda
C45	RWVR 6536	Climber	Improved	Rwanda
C46	RWVR 6501	Climber	Improved	Rwanda
C47	RWR 6017	Climber	Improved	Rwanda
C48	RWR 6011	Climber	Improved	Rwanda
C49	RWV 3316	Climber	Improved	Rwanda
C50	RWR 6010	Climber	Improved	Rwanda
C51	RWR 6034	Climber	Improved	Rwanda
C52	RWV 2887	Climber	Improved	Rwanda
C53	RWV 2350-2B	Climber	Improved	Rwanda
C54	RWR CB 6260	Climber	Improved	Rwanda
C55	CAB 2	Climber	Improved	CIAT
C56	RWVR 6511	Climber	Improved	Rwanda
C57	NYIRAMASHARI	Climber	Landrace	Rwanda
C58	RWR CB 6355	Climber	Improved	Rwanda
C59	RWR CB 6340	Climber	Improved	Rwanda
C60	RWR CB 6339	Climber	Improved	Rwanda
C61	RWVR 6513	Climber	Improved	Rwanda
C62	RWVR 6514	Climber	Improved	Rwanda
C63	RWVR 6510	Climber	Improved	Rwanda
C64	MBC81	Climber	Improved	CIAT
C65	RWVR 6508	Climber	Improved	Rwanda
C66	RWVR 6509	Climber	Improved	Rwanda
C67	RWVR 6512	Climber	Improved	Rwanda
C68	RWV 6834-1	Climber	Improved	Rwanda
C69	RWR-IVT21A-35	Climber	Improved	Rwanda
C70	RWR-IVT21A-44	Climber	Improved	Rwanda
C71	RWV 6825-3	Climber	Improved	Rwanda
C72	RWV 6856-1	Climber	Improved	Rwanda
C73	RWV 6886-2	Climber	Improved	Rwanda
C74	RWV 6636	Climber	Improved	Rwanda
C75	RWR-IVT21A-54	Climber	Improved	Rwanda
C76	MBC 23	Climber	Improved	CIAT
C77	RWV 6841-1	Climber	Improved	Rwanda
C78	MBC 71	Climber	Improved	CIAT
C79	RWV 6838-2	Climber	Improved	Rwanda
C80	RWV 6881-1	Climber	Improved	Rwanda
C81	RWV 6705	Climber	Improved	Rwanda
C82	RWV 6846-3	Climber	Improved	Rwanda
C83	RWV 6823-2	Climber	Improved	Rwanda
C84	RWV 6701	Climber	Improved	Rwanda
C85	RWV 6848-2	Climber	Improved	Rwanda
C86	RWV 6864-1	Climber	Improved	Rwanda
C87	RWIBARURA	Climber	Improved	Rwanda
C88	RWV 6823-1	Climber	Improved	Rwanda
C89	RWVR 6526	Climber	Improved	Rwanda
C90	GITANGA	Climber	Landrace	Rwanda
C91	RWV 6712	Climber	Improved	Rwanda
C92	RWV 6837-3	Climber	Improved	Rwanda
C93	RWV 6841-2	Climber	Improved	Rwanda
C94	RWV 6868-3	Climber	Improved	Rwanda
C95	RWV 6864-3	Climber	Improved	Rwanda
C96	RWV 6839-2	Climber	Improved	Rwanda
