# Supplementary material for: Genetic control of seed iron and zinc concentration in Rwandan common bean population revealed by the Genome Wide Association Study (GWAS)
Source: Breed Sci. 2025 Jun 18;75(3):187–99. doi: 10.1270/jsbbs.24087 (PMC12457783; doi:10.1270/jsbbs.24087)
Supplement: Supplementary file 3 — Supplemental Table 2 [file 75_187_s3.xlsx]

## Sheet: Sheet1
Supplemental Table 2. Primer sequences used in this study
Primer name	Sequence (5' -> 3')	Used for	Reference
Phvul.011G061200.1_3R	CACAGTAATGTTTAATAGCGCCTAG	qRT-PCR for 3' of Phvul.011G061200	This study
Phvul.011G061200.1_3F	AGGAATATTTATGGCATTCTCATGG
MTP5up	GACCAAACTATACCACTACCATTCG	genotyping Phvul.011G061200	This study
MTP5dw	TTCAATCTATATGTCTTCTGGTTGC
PvAct_F	TTTGCCTTCCATCACCCTCG	qRT-PCR for Phvul.008G011000 (ACT11)	Parker et al. (2022)
PvAct_R	CTCCAGCAAATCCAGCCTTA
Phvul.011g060000_GT_F	TCTTTTGCTCCTAAAGAGTGGCACG	genotyping Phvul.011g060000	This study
Phvul.011g060000_GT_R	TACATGAAAAGTCACATTAGAGGTG
Phvul.011G060000_5F	TGAAGAAGCACGTTTGTCATCCTAG	qRT-PCR for 5' of Phvul.011G060000	This study
Phvul.011G060000_5R	CAATTGATAATATTTCACGACCAAG
ZIP_dcapsF	AGCTTCTAAGCTCAATAAGATAGTC	genotyping & sequencing Phvul.011G058500	This study
ZIP_PvuI_region_R	CCACATATCACCTAGCTTGGGTATTGTG
ZIP_PvuI_dcapsR	TAAACAAAACTCCTTTCTATTATTGGGATTTCGGTTTTTCTCTCCGAT	genotyping Phvul.011G058500 (dCAPS)	This study
