# Supplementary material for: Genetic control of seed iron and zinc concentration in Rwandan common bean population revealed by the Genome Wide Association Study (GWAS)
Source: Breed Sci. 2025 Jun 18;75(3):187–99. doi: 10.1270/jsbbs.24087 (PMC12457783; doi:10.1270/jsbbs.24087)
Supplement: Supplementary file 4 — Supplemental Table 3 [file 75_187_s4.xlsx]

## Sheet: Table S3
Supplemenbtal Table 3. Trait values aqcuired from the six observations
Accession id	Traits*
	FE_M_A	FE_M_B	FE_N_A	FE_N_B	FE_R_A	FE_R_B	ZN_M_A	ZN_M_B	ZN_N_A	ZN_N_B	ZN_R_A	ZN_R_B	FE_A	FE_B	ZN_A	ZN_B	FE	ZN	GH	DT	PC
B01	67.2	43.6333	48.6667	49	67.0667	69	27.2667	23.8667	20.5333	23.9333	24.7333	27.9667	61	53.8778	24.2	25.2556	57.4278	24.7167	2	indeterminate	6
B02	68.7667	43.3667	53.3	40.0667	55.7667	70.9333	21.9333	20.1667	24.9667	22.3	21.8	28.9333	59.3	51.4556	22.9	23.8	55.3667	23.35	2	indeterminate	6
B03	67.7	45.1333	46.0333	42.4	67.7667	69.7	27.4667	24.0667	20.6333	24.0333	24.9333	28.1667	60.5	52.4111	24.3	25.4222	56.4556	24.8833	2	indeterminate	5
B04	69.2667	40.8667	44	41.2333	56.4667	71.6333	22.1333	20.2333	25.0667	22.4	22	29.1333	56.6	51.2444	23.1	23.9222	53.9111	23.4944	2	indeterminate	6
B05	68.4	55.8333	55.8333	43.8333	68.4667	70.4	27.6667	24.2667	20.8333	24.2333	25.2333	28.4667	64.2	56.6889	24.6	25.6556	60.4611	25.1167	2	indeterminate	5
B06	60.3	58.2333	54.8	51.0333	57.1667	72.3333	22.3333	20.4333	25.2667	22.6	22.3	29.4333	57.4	60.5333	23.3	24.1556	58.9778	23.7278	2	indeterminate	8
B07	69.2	46.9667	51.2667	51.6	64.2333	64.8333	27.9667	24.5667	21.1333	24.5333	28.6333	23.7667	61.6	54.4667	25.9	24.2889	58.0167	25.1	2	indeterminate	7
B08	60.7667	49.3667	55.9	52.8	69.3333	61.3	22.6333	20.7333	25.5667	22.9	26.8667	24.8667	62	54.4889	25	22.8333	58.2444	23.9278	1	determinate	6
B09	66.5333	45.6667	62.3333	46.4667	67.0333	65.5333	21.6	23.4	20.8333	21.2667	26.1	23.9667	65.3	52.5556	22.8	22.8778	58.9278	22.8611	2	indeterminate	6
B10	60.6333	64.9667	54.7333	53.2	60.7	62	24.6	24.2667	22.6333	25.4	27.0667	25.0667	58.7	60.0556	24.8	24.9111	59.3722	24.8389	2	indeterminate	6
B11	67.0333	53.1667	56.7	57.1667	63.1667	66.2333	21.8	23.6	20.9333	21.3667	26.9667	24.2667	62.3	58.8556	23.2	23.0778	60.5778	23.1556	2	indeterminate	6
B12	61.1333	47.2	65.4333	49.2333	61.4	62.7	24.8	24.4667	22.7333	25.5	27.3667	25.3667	62.6	53.0444	25	25.1111	57.85	25.0389	2	indeterminate	9
B13	67.7333	50.2	63.8333	47.9667	66.0333	64.9333	22	23.8	21.1333	21.5667	27.6	26.1333	65.8	54.3667	23.6	23.8333	60.1167	23.7056	2	indeterminate	6
B14	61.8333	53.2333	66.2333	44.7	62.4667	63.5333	25	24.6667	22.9333	25.7	26.3	26.2	63.5	53.8222	24.7	25.5222	58.6667	25.1333	2	indeterminate	8
B15	68.5333	41.3333	64.9333	49.0667	66.7333	65.6333	32.3	34.1	31.4333	31.8667	37.8	36.3333	66.7	52.0111	33.8	34.1	59.3722	33.9722	1	determinate	3
B16	82.6333	65.3667	67.3333	55.8	73.1667	64.2333	25.3	24.9667	23.2333	26	26.5	26.4	74.4	61.8	25	25.7889	68.0889	25.4	1	determinate	1
B17	85.4	41.1	73.0333	44.4333	77.4333	66.3333	35.7667	33.1	31.9667	36.4667	38.1	36.6333	78.6	50.6222	35.3	35.4	64.6222	35.3389	2	indeterminate	3
B18	64	58.3333	64.1667	54.2	63.8667	64.9333	24.1	24.0667	26.7667	23.3	26.8	26.7	64	59.1556	25.9	24.6889	61.5833	25.2889	2	indeterminate	8
B19	65.9	43.9333	63.7333	55.1333	66.1	73.5333	25.9667	23.3	22.0667	26.5667	27.5333	33.8667	65.2	57.5333	25.2	27.9111	61.3889	26.55	1	determinate	6
B20	64.5	41.1667	64.8667	54.9	65.0333	72.3667	24.3	24.2667	26.8667	23.4	29.7	28.5333	64.8	56.1444	27	25.4	60.4722	26.1778	2	indeterminate	6
B21	66.6	40.3	61.2	55.9333	62.2333	74.2333	26.1667	23.5	22.2667	26.7667	25	34.0667	63.3	56.8222	24.5	28.1111	60.0833	26.2944	1	determinate	6
B22	86.2	72.3	67.4667	77.8	65.8667	67.8	36.8667	33.4667	30.2333	33.6333	34.3333	37.5667	73.2	72.6333	33.8	34.8889	72.9056	34.35	2	indeterminate	2
B23	67.7667	61.3667	52.1	59	54.5667	69.7333	31.5333	29.6333	34.6667	32	31.4	38.5333	58.2	63.3667	32.5	33.3889	60.7556	32.9611	2	indeterminate	6
B24	65.2	42.2	65.6667	55.7	65.7333	73.0667	34.5	34.4667	37.0667	33.6	39.9	38.7333	65.5	56.9889	37.2	35.6	61.2611	36.3778	2	indeterminate	2
B25	87.4	45.4333	72.3	53.7	75.0333	74.9333	26.4667	23.8	22.5667	27.0667	25.8667	34.3667	78.2	58.0222	25	28.4111	68.1333	26.6889	1	determinate	6
B26	66	65.3333	60.1	66.8	66.4333	73.7667	24.8	24.7667	27.3667	23.9	30.2	29.0333	64.2	68.6333	27.5	25.9	66.4056	26.6778	2	indeterminate	6
B27	68.8667	47.6667	69.8667	46.2333	67.9	78.3667	28.6667	24.8333	22.6667	24.5667	32.0667	31.2333	68.9	57.4222	27.8	26.8778	63.15	27.3389	2	indeterminate	6
B28	63.3	45.4333	63.1	47.7	60.6	86.3	22.6667	25.1	22.4	23.2	28.9333	36.6	62.3	59.8111	24.7	28.3	61.0722	26.4833	2	indeterminate	6
B29	69.3667	53.5	69.5667	46.9333	68.6	79.0667	28.8667	25.0333	22.7667	24.6667	32.2667	31.4333	69.2	59.8333	28	27.0444	64.5056	27.5056	2	indeterminate	8
B30	63.8	43.2667	63.8	48.4	61.3	87	22.8667	25.3	22.5	23.3	29.1333	36.8	63	59.5556	24.8	28.4667	61.2611	26.65	2	indeterminate	8
B31	60.0667	54.2	69.3667	57.7333	69.3	79.7667	29.0667	25.2333	22.9667	24.8667	32.5667	31.7333	66.3	63.9	28.2	27.2778	65.0722	27.7389	2	indeterminate	6
B32	64.5	65.3	61.2667	69.2	62	87.7	23.0667	25.5	22.7	23.5	29.4333	37.1	62.6	74.0667	25.1	28.7	68.3278	26.8833	2	indeterminate	1
B33	60.8667	53.3333	62.4667	48.8333	60	67.7333	29.3667	25.5333	23.2667	25.1667	34.2333	24.4	61.1	56.6333	29	25.0333	58.8722	26.9944	2	indeterminate	6
B34	85.3	63.1	65.7	60.3	85.6333	97.1333	23.4	25.8	23	23.8	38.6667	39.2333	78.9	73.5111	28.4	29.6111	76.1944	28.9833	1	determinate	6
B35	69.7	55.4333	62.7	50.5667	60.7	68.4333	25.1	23.4667	24.2	27.6667	34.4333	24.6	64.4	58.1444	27.9	25.2444	61.2556	26.5778	1	determinate	2
B36	67	53.3	68.5333	56.5	66.3333	97.8333	22.6333	27.3667	26.0333	22.2	38.8667	39.4333	67.3	69.2111	29.2	29.6667	68.25	29.4222	2	indeterminate	6
B37	60.2	46.2667	63.4	51.2667	61.4	69.1333	25.3	23.6667	24.3	27.7667	34.7333	24.9	61.7	55.5556	28.1	25.4444	58.6111	26.7778	2	indeterminate	6
B38	67.5	65.8	69.2333	67.2	67.0333	98.5333	22.8	27.5667	26.1333	22.3	39.1667	39.7333	67.9	77.1778	29.4	29.8667	72.55	29.6167	1	determinate	6
B39	60.9	43.3	64.2	42.0667	63.9	64.0333	25.5	23.8667	24.5	27.9667	30.3667	25.2667	63	49.8	26.8	25.7	56.4	26.2444	2	indeterminate	1
B40	85.5333	75.6667	71.1333	75.2667	64.15	63.6333	31.2	33	30.5333	30.9667	38.55	33.3667	73.6	71.5222	33.4	32.4444	72.5639	32.9361	2	indeterminate	6
B41	79.6333	87.7	66.8667	85.3333	68.8	60.1	34.2	33.8667	32.3333	35.1	36.4667	34.4667	71.8	77.7111	34.3	34.4778	74.7389	34.4056	2	indeterminate	7
B42	84.4	81.1	71.8333	83.2333	74.8333	63.7333	35.3667	32.7	31.6667	36.1667	37.2	35.7333	77	76.0222	34.8	34.8667	76.5222	34.8056	2	indeterminate	7
B43	83	83.6667	76.3	73	71.2667	62.3333	33.7	33.6667	36.4667	33	35.9	35.8	76.9	73	35.4	34.1556	74.9278	34.7556	2	indeterminate	7
B44	97.8667	82	68.6667	85.0333	72.7	62.8333	38.2667	34.4333	32.3667	34.2667	39.9667	34.8667	79.8	76.6222	36.9	34.5222	78.1833	35.6944	2	indeterminate	7
B45	68.2	48.1667	76.7	68	62.0667	68.3333	23.0333	27.7667	26.3333	22.5	29.2333	29.6	69	61.5	26.2	26.6222	65.2444	26.4111	2	indeterminate	1
B46	82.3	86.4333	61.9	76.5	80.8667	67.1333	32.2667	34.7	32.1	32.9	38.8333	39.2	75	76.6889	34.4	35.6	75.8556	35	2	indeterminate	6
B47	88.7	82.1	71.5	89.3667	69.3333	65.7667	34.7	33.0667	33.9	37.3667	36.7333	36.8333	76.5	79.0778	35.1	35.7556	77.7944	35.4333	2	indeterminate	7
B48	86	89.3	77.3333	85.3	83.8	69.5667	32.1667	36.9667	35.7333	31.9	39.3	37.3333	82.4	81.3889	35.7	35.4	81.8833	35.5667	2	indeterminate	6
B49	91.7	60.4333	75.3	66.5	74.6	64.7333	25.8	24.1667	24.8	28.2667	30.5667	25.4667	80.5	63.8889	27.1	25.9667	72.2111	26.5111	1	determinate	6
B50	69	56.8667	71.1333	69.1	62.7667	69.0333	23.2667	28.0667	26.6333	22.8	29.4333	29.8	67.6	65	26.4	26.8889	66.3167	26.6667	2	indeterminate	9
B51	94.3333	92.6667	80.1	91.4	81.95	72.3333	37.1667	38.8333	37.1667	31.2333	38.9	43.4667	85.5	85.4667	37.8	37.8444	85.4639	37.7944	2	indeterminate	6
B52	91.2333	92.6	78.5333	86.1	83.8333	71.1667	36.9333	36.7333	33.3667	35.1	39.3	38.1333	84.5	83.2889	36.5	36.6556	83.9111	36.5944	2	indeterminate	6
B53	95.3333	48.6667	84.6333	52.6	76.7	77.1667	27.5667	29.2333	27.4667	21.5333	31.6667	30.8333	85.5	59.4778	28.9	27.2	72.5167	28.05	2	indeterminate	1
B54	92.2333	46.9333	83.0667	47.3	79.4	85.1	27.3333	27.1333	23.6667	25.4	28.5333	36.2	84.9	59.7778	26.5	29.5778	72.3389	28.0444	2	indeterminate	1
B55	95.8333	51.1667	85.3333	53.3	75.3	65.4333	27.7667	29.4333	27.5667	21.6333	30.8667	25.7667	85.5	56.6333	28.8	25.6111	71.0611	27.1722	2	indeterminate	1
B56	92.7333	60.4333	83.7667	68	83.4667	69.7333	27.5333	27.3333	23.7667	25.5	29.7333	30.1	86.7	66.0556	27	27.6444	76.3556	27.3278	2	indeterminate	2
B57	66.5333	49.2	86.1333	54.1	68.8	66.5333	27.9667	29.6333	27.7667	21.8333	33.8333	24	73.8	56.6111	29.9	25.1556	65.2167	27.5056	2	indeterminate	6
B58	93.4333	51.1333	84.5667	48.8	70.5333	66.9667	37.7333	37.5333	33.9667	35.7	37.1333	37.2333	82.8	55.6333	36.3	36.8222	69.2389	36.55	2	indeterminate	8
B59	97.3333	45.6667	87.2333	95.2	85.6667	70.7667	28.2667	29.9333	28.0667	22.1333	27.8	27.7333	90.1	70.5444	28.1	26.6	80.3111	27.3222	2	indeterminate	6
B60	64.2333	42.2667	62.3333	89.9	61.2333	67.6667	28.0333	27.8333	24.2667	26	27.3333	27.4333	62.6	66.6111	26.5	27.0889	64.6056	26.8167	2	indeterminate	6
B61	61.6667	54.9	65.1	88.5	62.4667	71.4667	21.1333	29.1333	29.6667	20.6667	28.6	27.9333	63.1	71.6222	26.5	25.9111	67.35	26.1889	2	indeterminate	6
B62	71.9	55.2667	71.0333	71.7	71.9333	68.3667	22.5	29.5667	29.8333	29.1	27.6333	27.7333	71.6	65.1111	26.6	28.8	68.3667	27.7278	2	indeterminate	6
B63	82.1667	41.4	75.8	89.2	82.9333	72.1667	21.2667	29.3333	29.7667	20.7667	29.8	28.2333	80.3	67.5889	27	26.1111	73.9444	26.5278	2	indeterminate	6
B64	62.4	43.0667	61.7333	85.7333	62.4667	78.3333	22.7	29.7667	29.9333	29.2	28.3	31.8333	62.2	69.0444	27	30.2667	65.6222	28.6222	2	indeterminate	6
B65	82.8667	57.4333	83.2667	90	71.5667	76	31.4667	39.5333	29.9667	30.9667	38.4333	36.2333	79.3	74.4778	33.3	35.5778	76.8556	34.4333	1	determinate	6
B66	73.1	59.1333	72.5333	73.2	73.1667	76.4667	22.9	20.3	20.1333	29.4	28.6	33.0333	72.9	69.6	23.9	27.5778	71.2667	25.7278	2	indeterminate	6
B67	83.6667	55.2333	77.7	91.1	72.2667	76.7	31.7667	39.8333	30.2667	31.2667	38.7333	36.5333	77.9	74.3444	33.6	35.8778	76.1111	34.7333	3	indeterminate	6
B68	63.9	59.6	63.6333	80.9667	64.4333	74.6667	23.2	20.3333	20.4333	29.7	24.2	31.0667	64	71.7444	22.6	27.0333	67.8667	24.8222	2	indeterminate	6
B69	75.4667	59.2333	77.5	83.0333	71.6	80.9	28.4	29.8	29.9333	29.6333	20.8333	24.0333	74.9	74.3889	26.4	27.8222	74.6222	27.1056	2	indeterminate	6
B70	72.9	58.1667	68.9	96.8	75.1333	75.3667	29.8667	21.7	23.3	25.7	24.4	31.2667	72.3	76.7778	25.9	26.2222	74.5444	26.0389	2	indeterminate	6
B71	75.9667	65.4333	78.2	83.7333	72.3	81.6	28.6	20.0333	20.0333	29.7333	21.0333	24.2333	75.5	76.9222	23.2	24.6667	76.2056	23.9444	1	determinate	6
B72	63.4	45	69.6	100.833	65.8333	76.0667	30.0667	31.9	33.4	35.8	34.7	41.5667	66.3	73.9667	32.7	36.4222	70.1222	34.5722	1	determinate	6
B73	76.6667	72.4667	69	84.5333	63	82.3	38.8	30.2	30.2333	29.9333	31.3333	34.5333	69.6	79.7667	33.4	31.5556	74.6611	32.5056	2	indeterminate	6
B74	64.1	56.0333	60.4	98.3	63.9333	74.3667	20.3333	22.1	23.6	26	27.0667	27.0333	62.8	76.2333	23.7	25.0444	69.5222	24.3556	2	indeterminate	6
B75	77.4667	43.6	80.1	85.6333	74	73	29.1	20.5	20.5333	20.2	23.4	25.2	77.2	67.4111	24.3	21.9667	72.3	23.1556	2	indeterminate	2
B76	64.9	66.1667	61.5	99.4	64.6333	75.0667	20.5667	22.4	23.9	26.3	27.2667	27.2333	63.7	80.2111	23.9	25.3111	71.9444	24.6111	2	indeterminate	6
B77	81.8667	54.8333	81.9667	92.9667	74.7	73.7	29.3333	23.3333	20.3667	29.7667	23.6	25.4	79.5	73.8333	24.4	26.1667	76.6722	25.3	1	determinate	6
B78	78.5667	51.4333	88.0333	102.6	65.3333	75.7667	23	29.2	22.6	24.3667	27.5667	27.5333	77.3	76.6	24.4	27.0333	76.9556	25.7111	1	determinate	6
B79	82.3667	47	82.6667	93.6667	75.4	74.4	29.5333	23.5333	20.4667	29.8667	23.9	25.7	80.2	71.6889	24.6	26.3667	75.9167	25.5	2	indeterminate	6
B80	69.0667	58.6	68.7333	103.3	67.5667	83.9	23.2	29.4	22.7	24.4667	24.0667	28.5333	68.5	81.9333	23.3	27.4667	75.1944	25.3944	2	indeterminate	2
B81	83.0667	57.6667	83.4667	94.4667	73.6667	68.5667	29.7333	23.7333	20.6667	20.0667	23.2	24.6333	80.1	73.5667	24.5	22.8111	76.8167	23.6722	3	indeterminate	6
B82	79.7667	48.6333	89.5333	104.1	77.0333	84.6	23.4	29.6	22.9	24.6667	24.8667	28.7333	82.1	79.1111	23.7	27.6667	80.6111	25.6944	2	indeterminate	6
B83	63.8667	60.8	64.5667	95.5667	63.4667	69.2667	20.3667	24.0333	20.9667	20.3667	21.6667	24.8333	64	75.2111	21	23.0778	69.5889	22.0389	2	indeterminate	4
B84	60.5667	59.4333	60.6333	105.2	67.8333	85.3	23.7	29.9	23.2	24.9667	23.7333	29.0333	63	83.3111	23.5	27.9667	73.1611	25.7556	2	indeterminate	6
B85	62.5333	41.3333	60.6667	97.5333	62.9333	69.9667	37.9	32.9333	34.5667	34.9667	31.8667	35.1333	62	69.6111	34.8	34.3444	65.8278	34.5611	1	determinate	6
B86	78.7333	49.0667	88.6	95.0667	69.9	72.7333	20.3667	20.7667	22.3333	28	23.1	23.6	79.1	72.2889	21.9	24.1222	75.6833	23.0278	2	indeterminate	6
B87	63.0333	49.1667	61.3667	98.2333	63.4667	91.6	38.1	33.1333	34.6667	35.0667	34.4	47.0667	62.6	79.6667	35.7	38.4222	71.1444	37.0722	2	indeterminate	8
B88	79.2333	51.9	89.3	95.7667	70.6	73.4333	20.1333	20.9667	22.4333	28.1	23.3	23.8	79.7	73.7	21.9	24.2889	76.7056	23.1222	1	determinate	6
B89	63.7333	47.2	62.1667	102.367	84.1667	92.3	28.3	33.3333	34.8667	35.2667	34.6	47.2667	70	80.6222	32.6	38.6222	75.3222	35.6056	1	determinate	2
B90	79.9333	56.6	90.1	96.5667	71.3	74.1333	30.4333	31.1667	32.6333	38.3	33.6	34.1	80.4	75.7667	32.2	34.5222	78.1056	33.3722	1	determinate	6
B91	74.5333	49.6667	93.2667	100.133	84.8667	93	28.6	23.6333	25.1667	25.5667	24.9	37.5667	84.2	80.9333	26.2	28.9222	82.5778	27.5722	2	indeterminate	6
B92	60.7333	69.4	61.2	97.6667	60.6667	86.5333	20.7333	21.4667	22.9333	28.6	21.7	26.1	60.9	84.5333	21.8	25.3889	72.7	23.5889	1	determinate	6
B93	63.2333	90.8667	68.8333	108.633	65.9333	89.1	29.4667	28.7667	20.8667	23.8667	22.1667	26.9667	66	96.2	24.2	26.5333	81.1	25.35	2	indeterminate	6
B94	72.8333	68.9	93.2333	106.867	71.3667	87.2333	20.1333	20.2	23.5333	26.9667	21.9	26.3	79.1	87.6667	21.8	24.4889	83.4056	23.1722	3	indeterminate	6
B95	63.7333	63.0333	69.5333	109.333	66.9667	89.8	29.6667	28.9667	20.9667	23.9667	22.3667	27.1667	66.7	87.3889	24.4	26.7	77.0667	25.5167	2	indeterminate	1
B96	63.3333	54.0667	63.9333	107.567	64.4333	95.9333	30.3	30.4	33.6333	37.0667	48.2667	48.8333	63.9	85.8556	37.4	38.7667	74.8778	38.0833	3	indeterminate	6
C01	64.4333	65.7333	45.6333	64.6667	62.0667	87.9333	29.8667	29.1667	27.5333	20.2	22.2	26.6	57.4	72.7778	26.5	25.3222	65.0778	25.9278	4	indeterminate	6
C02	64.0333	64.6	52.5	75.6	67.3333	90.5	20.5	20.6	29.4667	25.1667	22.6667	27.4667	61.3	76.9	24.2	24.4111	69.0944	24.3111	4	indeterminate	2
C03	65.2333	44.5333	66.3333	65.3667	60.4667	49.8	20.1667	29.4667	27.6333	20.3	24.9667	20.5667	64	53.2333	24.3	23.4444	58.6222	23.85	4	indeterminate	6
C04	64.8333	58.9	63.2	56.3	49.1333	48.5333	20.8	20.9	29.5667	25.2667	27.6	24.5333	59	54.5778	26	23.5667	56.8167	24.7778	4	indeterminate	6
C05	80.6667	69.9	67.7667	76.8	59.2667	48.6	30.6667	28.7333	27.2333	29.9	34.5667	30.1667	69.3	65.1	30.8	29.6	67.1667	30.2111	4	indeterminate	6
C06	74.9667	50.3333	70.4667	66.1667	61.1667	50.5	29.4667	23.8333	27.8333	20.2333	25.1667	20.7667	68.9	55.6667	27.5	21.6111	62.2667	24.55	4	indeterminate	6
C07	66.9333	69.1333	64	57.1	49.8333	49.2333	24.9333	29.3	29.7667	25.4667	27.8	24.7333	60.2	58.4889	27.5	26.5	59.3722	27	4	indeterminate	2
C08	70.9	75.9333	71.3	81.0667	47.9333	47.3333	32.1	29.1667	29.1667	34.8667	27.2	34.1333	63.4	68.1111	29.5	32.7222	65.7444	31.1056	4	indeterminate	6
C09	75.4667	64.2	71.5667	57.2667	61.8667	51.2	29.6667	24.0333	28.1333	20.8	25.4667	21.1333	69.7	57.5556	27.8	21.9889	63.5944	24.8722	4	indeterminate	7
C10	74.4667	70.6	75.9667	67.4667	60.9667	68	28	29.4	33.8	28.9333	30.5	37.7333	70.5	68.6889	30.8	32.0222	69.5778	31.3944	4	indeterminate	3
C11	67.4333	44.7	65.1	54.8667	50.5333	49.9333	25.1333	29.5	20.5	25.7667	28.1	25.0333	61	49.8333	24.6	26.7667	55.4278	25.6722	4	indeterminate	7
C12	76.1667	68.9	73.8333	62	62.1667	69.2	29.8667	24.2333	24.1	29.2333	20.9	28.1333	70.7	66.7	25	27.2	68.7111	26.0778	4	indeterminate	6
C13	71.9	74.5	71.3667	70.7333	56.2333	68.7667	29.4667	31.3	32.4333	30.9667	27.8333	36.9	66.5	71.3333	29.9	33.0556	68.9167	31.4833	4	indeterminate	3
C14	68.1333	66.7333	62.5667	71.9333	57.4333	69.9667	25.3333	29.7	22.7333	21.2667	28.2333	27.3	62.7	69.5444	25.4	26.0889	66.1278	25.7611	4	indeterminate	1
C15	80.8667	79.4667	70.7333	67.2333	72.1333	76.1	28.9333	32.9333	28.8667	30.6333	34.5667	42.3	74.6	74.2667	30.8	35.2889	74.4222	33.0389	4	indeterminate	6
C16	77.5667	74.7667	72.3	74.3	57.4333	66.4	32.6	28.8	30	31.9	33.5667	38.1	69.1	71.8222	32.1	32.9333	70.4611	32.4944	4	indeterminate	2
C17	71.5333	78.3333	71.2667	69.1	60.7667	65.0667	27.5	32.5333	29.9667	29.9333	33.4333	36.3	67.9	70.8333	30.3	32.9222	69.3444	31.6111	4	indeterminate	6
C18	76.9667	50.0333	74.5333	62.7	62.8667	69.9	30.1667	34.5333	34.2	39.3333	31.1	38.3333	71.5	60.8778	31.8	37.4	66.1667	34.6111	4	indeterminate	1
C19	68.9333	65.8667	63.2667	72.6333	58.1333	70.6667	25.6333	20.0333	22.8333	21.3667	28.4333	27.5	63.4	69.7222	25.6	22.9667	66.5833	24.3	4	indeterminate	6
C20	64.8333	62.6667	68.6667	70.1667	63.5667	70.6	29.1333	20.2667	24.4	29.5333	21.4	28.6333	65.7	67.8111	25	26.1444	66.75	25.5611	4	indeterminate	3
C21	93.2	61.4667	70.7333	63.4333	58.8333	71.3667	22.5	22.0667	23.0333	21.5667	28.7333	27.8	74.2	65.4222	24.7	23.8111	69.8389	24.2833	4	indeterminate	2
C22	75.3333	78.8333	66.4333	71.2667	73.3333	77.3	39.3333	30.4667	34.7	39.8333	34.9667	42.7	71.7	75.8	36.3	37.6667	73.75	37	4	indeterminate	9
C23	63.7	75.6333	65.1667	71.2	58.6333	67.6	32.7	32.2667	33.3333	31.8667	33.9667	38.5	62.5	71.4778	33.3	34.2111	66.9889	33.7722	4	indeterminate	6
C24	66.0333	63.8667	61.9333	68.4333	64.0333	78	29.5333	20.6667	29.1667	20.9333	25.1667	32.9	64	70.1	28	24.8333	67.05	26.3944	4	indeterminate	2
C25	94.4	66.6667	66.8	65.5	94.4667	68.3	22.9	22.4667	20.2667	22.2	24.1667	28.7	85.2	66.8222	22.5	24.4556	76.0222	23.45	4	indeterminate	1
C26	77.7333	84.4	80.5667	73.3333	72.6333	69	29.6333	30.3667	27.6667	33.3667	35.5333	38.8333	77	75.5778	30.9	34.1889	76.2778	32.5667	4	indeterminate	6
C27	86.8333	70.1667	72.6333	69.1333	74.7333	78.7	39.8333	30.9667	39.2667	31.0333	35.4667	43.2	78	72.6667	38.2	35.0667	75.3667	36.6278	4	indeterminate	1
C28	72.2333	61.5333	64.9333	112.567	57.2333	59.45	29.0667	28.3667	32.4333	34.7	32.1	31.45	64.8	77.85	31.2	31.5056	71.325	31.3528	4	indeterminate	6
C29	95.2	73.4667	94.2	76.2	90.0333	69	23.2	22.7667	20.4	22.3	24.4667	29	93.1	72.8889	22.7	24.6889	83.0167	23.6889	4	indeterminate	1
C30	71.8333	75.9	67.6	81.7	56.2	59.2333	29.7	29.8	27.7	28.8333	27.6667	35	65.2	72.2778	28.4	31.2111	68.7444	29.7833	4	indeterminate	6
C31	73.9667	85.3667	73.9	87.3	74	67.7	29.0667	33.4333	29.3667	30.3667	32.95	34.7	74	80.1222	30.5	32.8333	77.0389	31.6472	4	indeterminate	6
C32	75.9333	72.2	69.8333	70.5	54.7	71.6333	34.5333	28.9	29.5333	28.8	28.0667	38.6333	66.8	71.4444	30.7	32.1111	69.1333	31.4111	4	indeterminate	3
C33	87.2	70.4	73.4333	69.9333	61.9667	66.2667	31.8	35.4333	39.4667	31.2333	33.8333	36.7	74.2	68.8667	35	34.4556	71.5333	34.7444	4	indeterminate	6
C34	94.1667	75.4333	95	77	93.8333	70.2	33	37.3667	30.6	32.5	35.9333	39.2333	94.3	74.2111	33.2	36.3667	84.2722	34.7722	4	indeterminate	6
C35	87.7	76.6667	74.5333	71.0333	70.5667	76.1	32	35.6333	39.7667	31.5333	37.7	44.15	77.6	74.6	36.5	37.1056	76.1	36.7972	4	indeterminate	7
C36	94.6667	74.9333	96.1	78.1	92.6667	66.9667	23.2	27.5667	20.9	22.8	24.0333	26.9	94.5	73.3333	22.7	25.7556	83.9056	24.2333	4	indeterminate	6
C37	83.8333	80.6667	76.3	81.8333	69.6667	74.1	28.7333	23.2	29.6333	29.3333	27.8333	35.6333	76.6	78.8667	28.7	29.3889	77.7333	29.0611	4	indeterminate	1
C38	92.2	90.4667	67.7	95.6	73.2333	73.4667	32.1	31.6667	33	35.4	33.8	40.6667	77.7	86.5111	33	35.9111	82.1111	34.4389	4	indeterminate	5
C39	86.2	101.833	80.7667	91.7667	70.4	79.7	31.4	35.0333	30.0667	29.4667	30.4333	33.6333	79.1	91.1	30.6	32.7111	85.1111	31.6722	4	indeterminate	6
C40	93.1667	103.433	86.8333	101.4	62.7333	73.1667	32.6	36.9667	32.3	34.0667	26.6667	36.6333	80.9	92.6667	30.5	35.8889	86.7889	33.2056	4	indeterminate	6
C41	87.9333	96.4	89.4667	96.3333	72.8	71.8	33.4667	35.0667	34.2667	34.6667	33	34.8	83.4	88.1778	33.6	34.8444	85.7889	34.2111	4	indeterminate	6
C42	75.2667	95.3333	87.4	93.8667	74.15	82.7	28.8667	33.8667	32.0333	27.7	33.7	38.1333	79	90.6333	31.5	33.2333	84.7861	32.3833	4	indeterminate	1
C43	90.8	97.2667	87.6333	107.433	73.8	67.3667	31.5	33.4667	30.5667	33.5667	32.4	34.2333	84.1	90.6889	31.5	33.7556	87.3833	32.6222	4	indeterminate	2
C44	90.6	96.9667	92.0333	105.667	68.7	71.5333	32.9333	37.3	33.2333	36.6667	32.7	33.2	83.8	91.3889	32.9	35.7222	87.5833	34.3389	4	indeterminate	6
C45	84.8667	99.4667	90.8667	85.5667	82.2667	90.4	35.6333	38.2667	33	30.6	34	46.6667	86	91.8111	34.2	38.5111	88.9056	36.3611	4	indeterminate	1
C46	87.3	95.7	105.767	111.367	69.4667	85.3333	35.0667	35.6667	37.6333	34.2667	31.3	35.7	87.5	97.4667	34.7	35.2111	92.4889	34.9389	4	indeterminate	6
C47	96.4667	100.367	95.5	103.9	84.7333	87.9	29.3	36.1	32.1	31.2667	31.7667	36.5667	92.2	97.3889	31.1	34.6444	94.8111	32.85	4	indeterminate	1
C48	95.8333	101.2	94.6	105.933	75.5	79.3667	37	37.2667	30.9333	30.2667	37.5667	38.7667	88.6	95.5	35.2	35.4333	92.0722	35.3	4	indeterminate	1
C49	68.4	82.3667	62.4667	70.3	64.5333	70.9	22.2	25.8333	20.2667	20.2	26.1333	29.4333	65.1	74.5222	22.9	25.1556	69.8278	24.0111	4	indeterminate	6
C50	94.9667	110.067	96.6	104.633	82.25	86.3667	33.6667	38.7667	35.1667	33.5	35	36.5	91.3	100.356	34.6	36.2556	95.8139	35.4333	4	indeterminate	5
C51	98.7	102.067	90.5667	93.9667	86.2333	76.3	35.6667	32.6667	30.5667	34.0333	33.3333	32.6	91.8	90.7778	33.2	33.1	91.3056	33.1444	4	indeterminate	2
C52	95.3667	59.9667	91.7667	74.5333	93.3667	67.6667	33.4	37.7667	37.9667	33.6667	34.3333	37.2	93.5	67.3889	35.2	36.2111	80.4444	35.7222	4	indeterminate	6
C53	89.2	71.1667	93.1667	71	95.2333	71.6	32.5	36.1333	30.3667	30.3333	36.4333	39.7333	92.5	71.2556	33.1	35.4	81.8944	34.25	4	indeterminate	6
C54	96.1667	106.433	86	95.6667	86.0333	100.733	33.7	38.0667	45	45	32.1667	42.4	89.4	100.944	37.6	41.8222	95.1722	39.3889	4	indeterminate	6
C55	88.9333	73.4	82.4667	75.2333	58.4333	65.7667	23.8667	25.4667	28.0667	23.7667	22.5	22.5667	76.6	71.4667	24.8	23.9333	74.0389	24.3722	4	indeterminate	1
C56	76.2667	96.3333	87.6667	97	87.7	109.833	29.2667	34.2667	41	41	34.4	42.2667	83.9	101.056	34.7	39.1778	92.4667	37.0333	4	indeterminate	6
C57	69.4333	41.2333	63.9667	71.8	57.4	60.4333	24.0667	25.6667	20.5667	20.5333	28.0667	25.4	63.6	57.8222	24.3	23.8667	60.7111	24.05	4	indeterminate	2
C58	76.7667	72.8333	101	102.667	77.4333	73.05	29.4667	24.4667	30	30	35.3	23.15	85.1	82.85	31.3	25.8722	83.9583	28.7306	4	indeterminate	6
C59	90.1333	98.6	102	102	90.5333	114.867	34.2667	35.8667	42	42	33.8	45.4667	94.2	105.156	36.7	41.1111	99.6889	38.9	4	indeterminate	7
C60	77.4667	97.5333	102.333	103	96.1	103.167	29.6667	34.6667	41	41	36	42.6	92	101.233	35.3	39.4222	96.6	37.4889	4	indeterminate	7
C61	90.9333	99.4	103	103	91.4	98.4	34.5667	36.1667	42	42	37.6667	44.1667	95.1	100.267	38.1	40.7778	97.6889	39.4278	4	indeterminate	7
C62	78.2667	98.3333	83.2667	76.0333	99.3667	88.8	29.9667	34.9667	28.2667	33.9667	39.2667	39.6333	87	87.7222	32.5	36.1889	87.3444	34.3444	4	indeterminate	7
C63	91.8	98.2667	106	102	92.8	114.467	31.9	33.8667	39	39	31.1333	48.2667	96.9	104.911	33.9	40.3778	100.889	37.1944	4	indeterminate	6
C64	91.6	64.6333	95.0667	72.9	99.1333	60.5667	33.3333	37.7	30.8667	30.8333	32.7	31.7	95.3	66.0333	32.3	33.4111	80.65	32.8556	4	indeterminate	7
C65	92.3	98.7667	84.3667	77.1333	90.4667	87.1667	32.1	34.0667	28.5667	34.2667	36.3333	39.7667	89.1	87.6889	32.3	36.0333	88.3667	34.1833	4	indeterminate	6
C66	92.1	98.4667	66.1333	113.767	92.2667	103.1	33.5333	37.9	32.7333	35	35.8	48.1667	83.5	105.111	34	40.3556	94.3056	37.1889	4	indeterminate	6
C67	93	99.4667	68.8	82.9	100.367	88.0333	32.3	34.2667	28	29.1333	36.9	47.2667	87.4	90.1333	32.4	36.8889	88.7611	34.6444	4	indeterminate	7
C68	92.8	82.1667	96.8333	114.467	98.1333	61.1333	33.7333	38.1	32.8333	35.1	38.2667	35.6	95.9	85.9222	34.9	36.2667	90.9222	35.6056	4	indeterminate	5
C69	93.8	80.6	69.5	83.6	59.8333	59.3667	32.6	34.5667	38.1	39.2333	33	32.2333	74.4	74.5222	34.6	35.3444	74.45	34.9556	4	indeterminate	5
C70	93.6	79.9667	67.6333	115.267	58.8	61.8333	24.0333	28.4	23.0333	25.3	28.5667	25.9	73.3	85.6889	25.2	26.5333	79.5167	25.8722	4	indeterminate	2
C71	85.8667	87.1333	90.3333	84.4	92.2333	68.9	26.0333	28.6667	28.3	29.4333	23.5667	25.1	89.5	80.1444	26	27.7333	84.8111	26.85	4	indeterminate	4
C72	88.3	93.0333	98.7333	116.367	95.9	72.8333	35.4667	36.0667	33.3333	35.6	28.4667	39.0333	94.3	94.0778	32.4	36.9	94.1944	34.6611	4	indeterminate	4
C73	86.3667	80.9667	71.4	85.5	71.7	69.6	36.2333	38.8667	38.6	39.7333	31.0333	35.3	76.5	78.6889	35.3	37.9667	77.5889	36.6278	4	indeterminate	6
C74	88.8	77.8667	90.3333	110.133	56.6	73.5333	25.6667	26.2667	21.1667	24.1667	28.6667	29.2333	78.6	87.1778	25.2	26.5556	82.8778	25.8611	4	indeterminate	1
C75	87.0667	86.3333	94.7333	108.367	73.1667	70.3	26.4333	29.0667	23.8333	27.2667	23.2333	25.6	85	88.3333	24.5	27.3111	86.6611	25.9056	4	indeterminate	6
C76	89.5	87.9	91.4333	111.233	57.3	74.2333	25.8667	26.4667	21.0333	24.9	28.9667	29.5333	79.4	91.1222	25.3	26.9667	85.2667	26.1278	4	indeterminate	6
C77	87.8667	75.8	95.8333	109.467	71.7667	75.8667	26.7333	29.3667	24.1333	27.5667	28.1	33.0333	85.2	87.0444	26.3	29.9889	86.1	28.1556	4	indeterminate	6
C78	90.3	73.0333	92.0667	86.7667	70.8667	75.3	26.1667	26.7667	23.3	20.9	28.2333	26.0333	84.4	78.3667	25.9	24.5667	81.3889	25.2333	4	indeterminate	6
C79	97.4667	91.3667	106.967	112.567	96.7	80.5667	39.7	36.5	37.9333	34.5667	37.9667	39.1667	100.4	94.8333	38.5	36.7444	97.6056	37.6389	4	indeterminate	6
C80	96.8333	79.6	92.7667	87.4667	81.6333	87.5667	37.4	37.6667	33.4	31	33.9333	36.9	90.4	84.8778	34.9	35.1889	87.6444	35.05	4	indeterminate	6
C81	97.9667	93.2	107.667	113.267	77.4	81.2667	29.9	26.7	28.0333	24.6667	28.1667	29.3667	94.4	95.9111	28.7	26.9111	95.1278	27.8056	4	indeterminate	2
C82	97.3333	82.7	93.5667	88.2667	92.4333	88.2667	37.6	37.8667	33.6	31.2	35.7333	37.1	94.4	86.4111	35.6	35.3889	90.4278	35.5167	4	indeterminate	4
C83	98.6667	81.2333	108.467	114.067	98.0667	81.9667	30.1	36.9	38.2333	34.8667	38.4667	39.6667	101.8	92.4222	35.6	37.1444	97.0778	36.3722	4	indeterminate	5
C84	98.0333	71.0667	94.6667	89.3667	85.2333	88.9667	27.8	28.0667	23.9	21.5	26.9333	27.4	92.6	83.1333	26.2	25.6556	87.8889	25.9333	4	indeterminate	1
C85	99.4667	86.7	109.567	115.167	97.4333	77.5	20.4	27.2	28.5333	25.1667	23.7333	23	102.2	93.1222	24.2	25.1222	97.6389	24.6722	4	indeterminate	2
C86	98.8333	70.8667	96.7	105.1	97.2333	101.933	38.1	38.3667	32.4	31.5667	32.5667	42.8	97.6	92.6333	34.4	37.5778	95.1111	35.9667	4	indeterminate	7
C87	95.9667	74.4	95.8	107.133	88.1333	78.2	34.0667	39.1667	31.2333	30.5667	33.9333	33.2	93.3	86.5778	33.1	34.3111	89.9389	33.6944	4	indeterminate	2
C88	99.7	77.4	97.4	105.8	97.9333	102.633	36.0667	33.0667	32.5	31.6667	32.7667	43	98.3	95.2778	33.8	35.9111	96.8111	34.8444	4	indeterminate	7
C89	86.4667	111.567	96.5	107.833	84.7	106.9	34.2667	39.3667	31.3333	30.6667	32.25	46.3333	89.2	108.767	32.6	38.7889	98.9944	35.7028	4	indeterminate	6
C90	100.2	91.9	98.2	106.6	88.8333	78.9	36.2667	33.2667	32.7	31.8667	34.2333	33.5	95.7	92.4667	34.4	32.8778	94.1056	33.6389	4	indeterminate	2
C91	97.1667	91.2667	97.3	108.633	88.6333	103.333	24.4667	29.5667	21.5333	20.8667	23.0667	33.3	94.4	101.078	23	27.9111	97.7222	25.4667	4	indeterminate	7
C92	60.9	77.2667	68.9667	107.7	68.9	111.033	26.4667	23.4667	23	22.1667	24.8	32.6667	66.3	98.6667	24.8	26.1	82.4611	25.4278	4	indeterminate	2
C93	97.9667	85.4	98.4	109.733	78.6333	71.8333	34.7667	39.8667	31.8333	31.1667	35.7	32.7	91.7	88.9889	34.1	34.5778	90.3278	34.3389	4	indeterminate	6
C94	101.7	81.4	97.8	105.833	101.567	89.2333	36.7667	33.7667	35.4667	33.8	37.3	47.6667	100.4	92.1556	36.5	38.4111	96.2556	37.4611	4	indeterminate	9
C95	95.8333	98.8667	91.7667	95.1667	90.7333	92.1333	37	37.2667	30.8667	34.3333	37.2333	46.9333	92.8	95.3889	35	39.5111	94.0833	37.2722	4	indeterminate	7
C96	90.6	96.9667	98.5	106.533	102.967	90.6333	22.9333	27.3	25.5667	23.9	27.8	38.1667	97.4	98.0444	25.4	29.7889	97.7	27.6111	4	indeterminate	1
* FE_M_A: seed Fe concentration in Muhanga season A, FE_M_B: seed Fe concentration in Muhanga season B, FE_N_A: seed Fe concentration Ngoma in season A, FE_N_B: seed Fe concentration in Ngoma season B, FE_R_A: seed Fe concentration in Rubona season A, FE_R_B: seed Fe concentration in Rubona season B, ZN_M_A: seed Zn concentration in Muhanga season A, ZN_M_B: seed Zn concentration in Muhanga seaso…
