# Supplementary material for: Genetic control of seed iron and zinc concentration in Rwandan common bean population revealed by the Genome Wide Association Study (GWAS)
Source: Breed Sci. 2025 Jun 18;75(3):187–99. doi: 10.1270/jsbbs.24087 (PMC12457783; doi:10.1270/jsbbs.24087)
Supplement: Supplementary file 5 — Supplemental Table 4 [file 75_187_s5.xlsx]

## Sheet: Table S4
Supplemental Table 4. Correlations between traits*
	FE_M_A	FE_M_B	FE_N_A	FE_N_B	FE_R_A	FE_R_B	ZN_M_A	ZN_M_B	ZN_N_A	ZN_N_B	ZN_R_A	ZN_R_B	FE_A	FE_B	ZN_A	ZN_B	FE	ZN	GH	DT	PC
FE_M_A	1
FE_M_B	0.589749	1
FE_N_A	0.747733	0.550598	1
FE_N_B	0.442246	0.575246	0.611132	1
FE_R_A	0.675945	0.467658	0.685216	0.423182	1
FE_R_B	0.17057	0.341321	0.340627	0.419024	0.487298	1
ZN_M_A	0.485567	0.465653	0.33997	0.276191	0.355187	0.145289	1
ZN_M_B	0.551509	0.564197	0.474565	0.409769	0.467571	0.216411	0.733368	1
ZN_N_A	0.387623	0.485263	0.349583	0.305548	0.330062	0.210615	0.681115	0.762763	1
ZN_N_B	0.355477	0.485856	0.328726	0.365404	0.329248	0.208186	0.697768	0.673917	0.785397	1
ZN_R_A	0.322763	0.315619	0.214747	0.0986375	0.316545	0.138498	0.607255	0.693601	0.639567	0.593132	1
ZN_R_B	0.331524	0.467425	0.25989	0.277409	0.435785	0.544051	0.629055	0.665638	0.671498	0.670148	0.682422	1
FE_A	0.897351	0.599012	0.916019	0.556446	0.872354	0.372133	0.435744	0.554069	0.396569	0.376395	0.313492	0.377132	1
FE_B	0.531091	0.82915	0.649102	0.877283	0.562993	0.659311	0.386147	0.517431	0.429023	0.458384	0.229612	0.507289	0.652612	1
ZN_A	0.455386	0.484135	0.344065	0.259647	0.381087	0.18974	0.867702	0.837031	0.893569	0.79461	0.856464	0.757781	0.436049	0.399383	1
ZN_B	0.461279	0.56966	0.394148	0.391678	0.466881	0.381762	0.772967	0.874257	0.832321	0.876014	0.744821	0.897536	0.489005	0.560477	0.898574	1
FE	0.767441	0.79599	0.847318	0.803444	0.773919	0.580804	0.449359	0.58713	0.455306	0.462762	0.294421	0.492437	0.89152	0.925036	0.457391	0.580282	1
ZN	0.470301	0.543398	0.381137	0.338745	0.438076	0.299133	0.839094	0.87906	0.883669	0.859809	0.818708	0.853494	0.476657	0.497728	0.971211	0.977201	0.536562	1
GH	0.449074	0.633648	0.44472	0.347079	0.257359	0.0862857	0.293396	0.365289	0.358877	0.221778	0.0981761	0.243556	0.431655	0.477667	0.288108	0.310933	0.501981	0.308308	1
DT	0.1448	0.277164	0.11929	0.0651018	0.0626042	-0.0228601	0.137689	0.161233	0.141217	-0.0191185	0.0183932	0.0462208	0.122309	0.147522	0.113955	0.0698736	0.149395	0.0930459	0.576624	1
PC	-0.144043	-0.0415836	-0.0869155	-0.0394191	0.000747462	0.0111958	0.0851407	0.0707092	0.0906494	0.179479	0.125388	0.0974414	-0.0858468	-0.0345778	0.114252	0.129756	-0.0638278	0.126007	-0.166245	-0.0236479	1
* Codes of traits are same as in Table S3. Bolds: Correlation equal to or higher than 0.6.
