# Supplementary material for: Genetic control of seed iron and zinc concentration in Rwandan common bean population revealed by the Genome Wide Association Study (GWAS)
Source: Breed Sci. 2025 Jun 18;75(3):187–99. doi: 10.1270/jsbbs.24087 (PMC12457783; doi:10.1270/jsbbs.24087)
Supplement: Supplementary file 6 — Supplemental Table 5 [file 75_187_s6.xlsx]

## Sheet: Sheet1
Supplemental table 5: Analysis of variance and proportion of variance explained (PVE) for ZN
Source of variation of	Df	Sum sq	Mean sq	F value	Pr(>F)	Signif.	PVE (%)
Accession	191	80310	420	34.75	2e-16	***	57.16
Site	2	6621	3310	273.582	2e-16	***	4.71
Season	1	1094	1094	90.454	2e-16	***	0.78
Repetition	2	103	51	4.239	0.0145	*	0.07
Accession:Season	191	4483	23	1.94	3.36e-12	***	3.19
Accession:Site	382	14920	39	3.228	2e-16	***	10.62
Site:Repetition	4	369	92	7.625	4.23e-06	***	0.26
Site:Season	2	821	411	33.94	2.98e-15	***	0.58
Accession:Repetition	382	4105	11	0.888	0.9302		2.92
Residuals	2287	27672	12				19.7
Total	3444	140498	40.8
Signif. codes: 0 ‘***’ 0.001 ‘**’ 0.01 ‘*’ 0.05 ‘.’ 0.1 ‘ ’ 1 ns not significant
