# Supplementary material for: Genetic control of seed iron and zinc concentration in Rwandan common bean population revealed by the Genome Wide Association Study (GWAS)
Source: Breed Sci. 2025 Jun 18;75(3):187–99. doi: 10.1270/jsbbs.24087 (PMC12457783; doi:10.1270/jsbbs.24087)
Supplement: Supplementary file 7 — Supplemental Table 6 [file 75_187_s7.xlsx]

## Sheet: Sheet1
Supplemental table 6: Analysis of variance and proportion of variance explained (PVE) for FE
Source of variation	Df	Sum sq	Mean sq	F value	Pr(>F)	Signif.	PVE (%)
Accession	191	480150	2514	29.244	2e-16	***	46.43
Site	2	15283	7641	88.894	2e-16	***	1.48
Season	1	1061	1061	12.347	0.00045	***	0.1
Repetition	2	367	183	2.133	0.11876	ns	0.04
Accession:Season	191	104259	546	6.35	2e-16	***	10.08
Accession:Site	382	175941	461	5.358	2e-16	***	17.01
Site: Repetition	4	714	179	2.077	0.08129	ns	0.07
Site:Season	2	37482	18741	218.016	2e-16	***	3.62
Accession: Repetition	382	22231	58	0.677	1		2.15
Residuals	2288	196680	86				19.02
Total	3445	1034168	300.19
Signif. codes: 0 ‘***’ 0.001 ‘**’ 0.01 ‘*’ 0.05 ‘.’ 0.1 ‘ ’ 1 ns not significant
