# Supplementary material for: Genetic control of seed iron and zinc concentration in Rwandan common bean population revealed by the Genome Wide Association Study (GWAS)
Source: Breed Sci. 2025 Jun 18;75(3):187–99. doi: 10.1270/jsbbs.24087 (PMC12457783; doi:10.1270/jsbbs.24087)
Supplement: Supplementary file 8 — Supplemental Table 7 [file 75_187_s8.xlsx]

## Sheet: haplotype
Supplemental Table 7: Genotype and haplotyps at the ZN candidate locus
accessions	Phvul.011G058500 ZIP, ZINC TRANSPORTER	Phvul.011G060000 MATE EFFLUX FAMILY PROTEIN 1	S11_5388249	S11_5397187	S11_5397233	S11_5456950	Phvul.011G061200 METAL TOLERANCE PROTEIN	S11_5598498	haplotype	haplotype including 3 candidate genes	average Zn conc		haplotype	number of accessions		haplotype including 3 genes	number of accessions
( reference Pvu2.1 )	-	-	A	C	G	A	-	A	(ACGAA)	(--ACGA-A)	-		ACGAA	74		lhACGAhA	74
B01	l	m	A	T	G	A	h	G	ATGAG	lmATGAhG	24.7		ATGAA	1		hmATGAhA	1
B02	l	h	A	C	G	A	h	A	ACGAA	lhACGAhA	23.4		ATGAG	37		hmATGAhG	25
B03	l	m	A	T	G	R	h	G	ATGRG	lmATGRhG	24.9		ATGAR	3		l/h hetero mATGAhG	1
B04	l	m	A	T	G	A	h	R	ATGAR	lmATGAhR	23.5		ATGGG	2		lmATGAhG	11
B05	l	m	A	T	G	A	h	G	ATGAG	lmATGAhG	25.1		ATGGR	1		lmATGAhR	3
B06	h	m	A	T	G	A	h	G	ATGAG	hmATGAhG	23.7		ATGRG	9		hmATGGhG	1
B07	l	h	A	C	G	A	h	A	ACGAA	lhACGAhA	25.1		ATGRR	3		lmATGGhG	1
B08	h	m	A	T	G	A	h	G	ATGAG	hmATGAhG	23.9		AYGAR	1		lmATGGhR	1
B09	h	m	A	T	G	A	h	G	ATGAG	hmATGAhG	22.9		GTAAA	1		hmATGRhG	6
B10	l	m	A	T	G	A	h	G	ATGAG	lmATGAhG	24.8		GTAGA	1		lmATGRhG	3
B11	h	m	A	T	G	A	h	G	ATGAG	hmATGAhG	23.2		GTAGG	57		lmATGRhR	3
B12	l	m	A	T	G	A	h	G	ATGAG	lmATGAhG	25		RTGRG	1		lh/m hetero AYGAhR	1
B13	h	m	A	T	G	A	h	G	ATGAG	hmATGAhG	23.7		RYRRR	1		llGTAAhA	1
B14	h	m	A	T	G	A	h	G	ATGAG	hmATGAhG	25.1			192		llGTAGlA	1
B15	l	l	G	T	A	G	l	G	GTAGG	llGTAGlG	34					hlGTAGlG	1
B16	l	h	A	C	G	A	h	A	ACGAA	lhACGAhA	25.4					llGTAGlG	56
B17	l	l	G	T	A	G	l	G	GTAGG	llGTAGlG	35.3					lmRTGRhG	1
B18	l	m	A	T	G	A	h	G	ATGAG	lmATGAhG	25.3					lh/l hetero RYRRhR	1
B19	l	h	A	C	G	A	h	A	ACGAA	lhACGAhA	26.6						192
B20	h	m	A	T	G	A	h	G	ATGAG	hmATGAhG	26.2
B21	h	m	A	T	G	R	h	G	ATGRG	hmATGRhG	26.3
B22	h	m	A	T	G	A	h	G	ATGAG	hmATGAhG	34.4
B23	l	m	A	T	G	A	h	G	ATGAG	lmATGAhG	33
B24	l	l	G	T	A	G	l	G	GTAGG	llGTAGlG	36.4
B25	l	h	A	C	G	A	h	A	ACGAA	lhACGAhA	26.7
B26	h	m	A	T	G	A	h	G	ATGAG	hmATGAhG	26.7
B27	l	m	A	T	G	A	h	G	ATGAG	lmATGAhG	27.3
B28	l/h hetero	m	A	T	G	A	h	G	ATGAG	l/h hetero mATGAhG	26.5
B29	h	m	A	T	G	A	h	G	ATGAG	hmATGAhG	27.5
B30	h	m	A	T	G	A	h	G	ATGAG	hmATGAhG	26.7
B31	l	h	A	C	G	A	h	A	ACGAA	lhACGAhA	27.7
B32	h	m	A	T	G	A	h	A	ATGAA	hmATGAhA	26.9
B33	l	m	A	T	G	A	h	G	ATGAG	lmATGAhG	27
B34	l	h	A	C	G	A	h	A	ACGAA	lhACGAhA	29
B35	h	m	A	T	G	A	h	G	ATGAG	hmATGAhG	26.6
B36	h	m	A	T	G	A	h	G	ATGAG	hmATGAhG	29.4
B37	h	m	A	T	G	A	h	G	ATGAG	hmATGAhG	26.8
B38	h	m	A	T	G	A	h	G	ATGAG	hmATGAhG	29.6
B39	l	h	A	C	G	A	h	A	ACGAA	lhACGAhA	26.2
B40	l	h	A	C	G	A	h	A	ACGAA	lhACGAhA	32.9
B41	l	h	A	C	G	A	h	A	ACGAA	lhACGAhA	34.4
B42	l	h	A	C	G	A	h	A	ACGAA	lhACGAhA	34.8
B43	l	h	A	C	G	A	h	A	ACGAA	lhACGAhA	34.8
B44	l	h	A	C	G	A	h	A	ACGAA	lhACGAhA	35.7
B45	l	h	A	C	G	A	h	A	ACGAA	lhACGAhA	26.4
B46	l	h	A	C	G	A	h	A	ACGAA	lhACGAhA	35
B47	l	h	A	C	G	A	h	A	ACGAA	lhACGAhA	35.4
B48	l	h	A	C	G	A	h	A	ACGAA	lhACGAhA	35.6
B49	h	m	A	T	G	R	h	G	ATGRG	hmATGRhG	26.5
B50	h	m	A	T	G	A	h	G	ATGAG	hmATGAhG	26.7
B51	l	h	A	C	G	A	h	A	ACGAA	lhACGAhA	37.8
B52	l	h	A	C	G	A	h	A	ACGAA	lhACGAhA	36.6
B53	l	h	A	C	G	A	h	A	ACGAA	lhACGAhA	28.1
B54	l	h	A	C	G	A	h	A	ACGAA	lhACGAhA	28
B55	l	h	A	C	G	A	h	A	ACGAA	lhACGAhA	27.2
B56	h	m	A	T	G	R	h	G	ATGRG	hmATGRhG	27.3
B57	l	h	A	C	G	A	h	A	ACGAA	lhACGAhA	27.5
B58	l	l	G	T	A	G	l	G	GTAGG	llGTAGlG	36.5
B59	l	h	A	C	G	A	h	A	ACGAA	lhACGAhA	27.3
B60	h	m	A	T	G	A	h	G	ATGAG	hmATGAhG	26.8
B61	l	h	A	C	G	A	h	A	ACGAA	lhACGAhA	26.2
B62	l	h	A	C	G	A	h	A	ACGAA	lhACGAhA	27.7
B63	l	h	A	C	G	A	h	A	ACGAA	lhACGAhA	26.5
B64	l	h	A	C	G	A	h	A	ACGAA	lhACGAhA	28.6
B65	l	l	G	T	A	G	l	G	GTAGG	llGTAGlG	34.4
B66	l	h	A	C	G	A	h	A	ACGAA	lhACGAhA	25.7
B67	l	l	G	T	A	G	l	G	GTAGG	llGTAGlG	34.7
B68	l	h	A	C	G	A	h	A	ACGAA	lhACGAhA	24.8
B69	l	h	A	C	G	A	h	A	ACGAA	lhACGAhA	27.1
B70	l	h	A	C	G	A	h	A	ACGAA	lhACGAhA	26
B71	l	h	A	C	G	A	h	A	ACGAA	lhACGAhA	23.9
B72	l	l	G	T	A	G	l	G	GTAGG	llGTAGlG	34.6
B73	l	l	G	T	A	G	l	G	GTAGG	llGTAGlG	32.5
B74	l	h	A	C	G	A	h	A	ACGAA	lhACGAhA	24.4
B75	l	h	A	C	G	A	h	A	ACGAA	lhACGAhA	23.2
B76	l	h	A	C	G	A	h	A	ACGAA	lhACGAhA	24.6
B77	l	h	A	C	G	A	h	A	ACGAA	lhACGAhA	25.3
B78	l	h	A	C	G	A	h	A	ACGAA	lhACGAhA	25.7
B79	l	h	A	C	G	A	h	A	ACGAA	lhACGAhA	25.5
B80	h	m	A	T	G	A	h	G	ATGAG	hmATGAhG	25.4
B81	l	h	A	C	G	A	h	A	ACGAA	lhACGAhA	23.7
B82	l	h	A	C	G	A	h	A	ACGAA	lhACGAhA	25.7
B83	h	m	A	T	G	A	h	G	ATGAG	hmATGAhG	22
B84	l	m	A	T	G	A	h	G	ATGAG	lmATGAhG	25.8
B85	l	l	G	T	A	G	l	G	GTAGG	llGTAGlG	34.6
B86	h	m	A	T	G	A	h	G	ATGAG	hmATGAhG	23
B87	l	l	G	T	A	G	l	G	GTAGG	llGTAGlG	37.1
B88	l	h	A	C	G	A	h	A	ACGAA	lhACGAhA	23.1
B89	l	h/l hetero	R	Y	R	R	h	R	RYRRR	lh/l hetero RYRRhR	35.6
B90	l	l	G	T	A	G	l	G	GTAGG	llGTAGlG	33.4
B91	l	h	A	C	G	A	h	A	ACGAA	lhACGAhA	27.6
B92	l	h	A	C	G	A	h	A	ACGAA	lhACGAhA	23.6
B93	l	h	A	C	G	A	h	A	ACGAA	lhACGAhA	25.4
B94	l	h	A	C	G	A	h	A	ACGAA	lhACGAhA	23.2
B95	l	h	A	C	G	A	h	A	ACGAA	lhACGAhA	25.5
B96	l	l	G	T	A	G	l	G	GTAGG	llGTAGlG	38.1
C01	h	m	A	T	G	R	h	G	ATGRG	hmATGRhG	25.9
C02	h	m	A	T	G	R	h	G	ATGRG	hmATGRhG	24.3
C03	l	m	A	T	G	G	h	G	ATGGG	lmATGGhG	23.9
C04	l	m	A	T	G	R	h	R	ATGRR	lmATGRhR	24.8
C05	h	m	A	T	G	A	h	G	ATGAG	hmATGAhG	30.2
C06	l	h	A	C	G	A	h	A	ACGAA	lhACGAhA	24.6
C07	l	m	A	T	G	R	h	R	ATGRR	lmATGRhR	27
C08	l	h	A	C	G	A	h	A	ACGAA	lhACGAhA	31.1
C09	l	h	A	C	G	A	h	A	ACGAA	lhACGAhA	24.9
C10	h	m	A	T	G	A	h	G	ATGAG	hmATGAhG	31.4
C11	l	h	A	C	G	A	h	A	ACGAA	lhACGAhA	25.7
C12	l	m	A	T	G	R	h	G	ATGRG	lmATGRhG	26.1
C13	h	m	A	T	G	R	h	G	ATGRG	hmATGRhG	31.5
C14	l	m	A	T	G	A	h	R	ATGAR	lmATGAhR	25.8
C15	l	l	G	T	A	G	l	G	GTAGG	llGTAGlG	33
C16	l	m	A	T	G	A	h	G	ATGAG	lmATGAhG	32.5
C17	l	m	A	T	G	A	h	R	ATGAR	lmATGAhR	31.6
C18	l	l	G	T	A	A	h	A	GTAAA	llGTAAhA	34.6
C19	l	m	A	T	G	R	h	R	ATGRR	lmATGRhR	24.3
C20	h	m	A	T	G	A	h	G	ATGAG	hmATGAhG	25.6
C21	l	h	A	C	G	A	h	A	ACGAA	lhACGAhA	24.3
C22	l	l	G	T	A	G	l	G	GTAGG	llGTAGlG	37
C23	l	l	G	T	A	G	l	G	GTAGG	llGTAGlG	33.8
C24	l	m	R	T	G	R	h	G	RTGRG	lmRTGRhG	26.4
C25	l	h	A	C	G	A	h	A	ACGAA	lhACGAhA	23.5
C26	h	l	G	T	A	G	l	G	GTAGG	hlGTAGlG	32.6
C27	l	l	G	T	A	G	l	G	GTAGG	llGTAGlG	36.6
C28	l	h	A	C	G	A	h	A	ACGAA	lhACGAhA	31.4
C29	l	h	A	C	G	A	h	A	ACGAA	lhACGAhA	23.7
C30	l	l	G	T	A	G	l	G	GTAGG	llGTAGlG	29.8
C31	l	h	A	C	G	A	h	A	ACGAA	lhACGAhA	31.6
C32	h	m	A	T	G	A	h	G	ATGAG	hmATGAhG	31.4
C33	l	l	G	T	A	G	l	G	GTAGG	llGTAGlG	34.7
C34	l	l	G	T	A	G	l	G	GTAGG	llGTAGlG	34.8
C35	l	l	G	T	A	G	l	G	GTAGG	llGTAGlG	36.8
C36	l	h	A	C	G	A	h	A	ACGAA	lhACGAhA	24.2
C37	l	h	A	C	G	A	h	A	ACGAA	lhACGAhA	29.1
C38	l	l	G	T	A	G	l	G	GTAGG	llGTAGlG	34.4
C39	l	h	A	C	G	A	h	A	ACGAA	lhACGAhA	31.7
C40	l	h	A	C	G	A	h	A	ACGAA	lhACGAhA	33.2
C41	l	l	G	T	A	G	l	G	GTAGG	llGTAGlG	34.2
C42	l	h	A	C	G	A	h	A	ACGAA	lhACGAhA	32.4
C43	l	l	G	T	A	G	l	G	GTAGG	llGTAGlG	32.6
C44	l	l	G	T	A	G	l	G	GTAGG	llGTAGlG	34.3
C45	l	h	A	C	G	A	h	A	ACGAA	lhACGAhA	36.4
C46	l	l	G	T	A	G	l	G	GTAGG	llGTAGlG	34.9
C47	h	m	A	T	G	A	h	G	ATGAG	hmATGAhG	32.9
C48	l	l	G	T	A	G	l	G	GTAGG	llGTAGlG	35.3
C49	l	h	A	C	G	A	h	A	ACGAA	lhACGAhA	24
C50	l	l	G	T	A	G	l	G	GTAGG	llGTAGlG	35.4
C51	l	l	G	T	A	G	l	G	GTAGG	llGTAGlG	33.1
C52	l	l	G	T	A	G	l	G	GTAGG	llGTAGlG	35.7
C53	l	l	G	T	A	G	l	G	GTAGG	llGTAGlG	34.2
C54	l	l	G	T	A	G	l	G	GTAGG	llGTAGlG	39.4
C55	l	h	A	C	G	A	h	A	ACGAA	lhACGAhA	24.4
C56	l	l	G	T	A	G	l	G	GTAGG	llGTAGlG	37
C57	l	h/m hetero	A	Y	G	A	h	R	AYGAR	lh/m hetero AYGAhR	24.1
C58	l	m	A	T	G	G	h	R	ATGGR	lmATGGhR	28.7
C59	l	l	G	T	A	G	l	G	GTAGG	llGTAGlG	38.9
C60	l	l	G	T	A	G	l	G	GTAGG	llGTAGlG	37.5
C61	l	l	G	T	A	G	l	G	GTAGG	llGTAGlG	39.4
C62	l	l	G	T	A	G	l	G	GTAGG	llGTAGlG	34.3
C63	l	l	G	T	A	G	l	G	GTAGG	llGTAGlG	37.2
C64	l	l	G	T	A	G	l	G	GTAGG	llGTAGlG	32.9
C65	l	l	G	T	A	G	l	G	GTAGG	llGTAGlG	34.2
C66	l	l	G	T	A	G	l	G	GTAGG	llGTAGlG	37.2
C67	l	l	G	T	A	G	l	G	GTAGG	llGTAGlG	34.6
C68	l	l	G	T	A	G	l	G	GTAGG	llGTAGlG	35.6
C69	l	l	G	T	A	G	l	G	GTAGG	llGTAGlG	35
C70	l	h	A	C	G	A	h	A	ACGAA	lhACGAhA	25.9
C71	l	m	A	T	G	R	h	G	ATGRG	lmATGRhG	26.9
C72	l	l	G	T	A	G	l	G	GTAGG	llGTAGlG	34.7
C73	l	l	G	T	A	G	l	A	GTAGA	llGTAGlA	36.6
C74	l	h	A	C	G	A	h	A	ACGAA	lhACGAhA	25.9
C75	l	h	A	C	G	A	h	A	ACGAA	lhACGAhA	25.9
C76	l	h	A	C	G	A	h	A	ACGAA	lhACGAhA	26.1
C77	l	h	A	C	G	A	h	A	ACGAA	lhACGAhA	28.2
C78	l	h	A	C	G	A	h	A	ACGAA	lhACGAhA	25.2
C79	l	l	G	T	A	G	l	G	GTAGG	llGTAGlG	37.6
C80	l	l	G	T	A	G	l	G	GTAGG	llGTAGlG	35.1
C81	l	h	A	C	G	A	h	A	ACGAA	lhACGAhA	27.8
C82	l	l	G	T	A	G	l	G	GTAGG	llGTAGlG	35.5
C83	l	l	G	T	A	G	l	G	GTAGG	llGTAGlG	36.4
C84	l	h	A	C	G	A	h	A	ACGAA	lhACGAhA	25.9
C85	l	h	A	C	G	A	h	A	ACGAA	lhACGAhA	24.7
C86	l	l	G	T	A	G	l	G	GTAGG	llGTAGlG	36
C87	l	l	G	T	A	G	l	G	GTAGG	llGTAGlG	33.7
C88	l	l	G	T	A	G	l	G	GTAGG	llGTAGlG	34.8
C89	l	l	G	T	A	G	l	G	GTAGG	llGTAGlG	35.7
C90	l	l	G	T	A	G	l	G	GTAGG	llGTAGlG	33.6
C91	l	m	A	T	G	A	h	G	ATGAG	lmATGAhG	25.5
C92	h	m	A	T	G	G	h	G	ATGGG	hmATGGhG	25.4
C93	l	l	G	T	A	G	l	G	GTAGG	llGTAGlG	34.3
C94	l	l	G	T	A	G	l	G	GTAGG	llGTAGlG	37.5
C95	l	l	G	T	A	G	l	G	GTAGG	llGTAGlG	37.3
C96	l	h	A	C	G	A	h	A	ACGAA	lhACGAhA	27.6
