# Supplementary material for: Genetic control of seed iron and zinc concentration in Rwandan common bean population revealed by the Genome Wide Association Study (GWAS)
Source: Breed Sci. 2025 Jun 18;75(3):187–99. doi: 10.1270/jsbbs.24087 (PMC12457783; doi:10.1270/jsbbs.24087)
Supplement: Supplementary file 9 — Supplemental Table 8 [file 75_187_s9.xlsx]

## Sheet: Sheet1
Supplemental Table 8. Summary of nanopore sequencing and the assembly
	nanopore reads	assembly
Total number of reads/scaffolds	2058795	151
Total length of sequence	53468360183 bp	558972601 bp
Average length of sequence	25970.71 bp	3701805.30 bp
Median length of sequence	20530.00 bp	118582.00 bp
N 50	37778 bp	25532568 bp
Minimum length of sequence	3000 bp	1368 bp
Maximum length of sequence	443980 bp	43638798 bp
