# Supplementary material for: Genetic control of seed iron and zinc concentration in Rwandan common bean population revealed by the Genome Wide Association Study (GWAS)
Source: Breed Sci. 2025 Jun 18;75(3):187–99. doi: 10.1270/jsbbs.24087 (PMC12457783; doi:10.1270/jsbbs.24087)
Supplement: Supplementary file 10 — Supplemental Table 9 [file 75_187_s10.xlsx]

## Sheet: Sheet1
Supplemental Table 9. Forty-seven genes annotated in the ZN candidate region of Pvu2.1 and the polymorphisms found in C90 allele
Gene	Functional annotation	Polymorphisms found in CDSs of C90 allele compared to Pvu2.1	Differences found in protein sequence of C90 allele compared to Pvu2.1
Phvul.011G059100.1	none	1 SNP	1 residue substitution
Phvul.011G059201.1	none	1 SNPs, an 144bp stretch deletion at 3' end of exon1, intron1 in Pvu2.1 is a part of uniqe exon in C90	A 48 residues stretch deletion, 1 residue substitution
Phvul.011G059300.1	RNA-binding (RRM/RBD/RNP motifs) family protein	Identical	Identical
Phvul.011G059400.1	aldehyde dehydrogenase 3F1	identical	Identical
Phvul.011G059500.1	GTP-binding family protein	identical	Identical
Phvul.011G059600.1	transferases;tRNA (5-methylaminomethyl-2-thiouridylate)-methyltransferases	2 SNPs	2 residues substitutions
Phvul.011G059700.1	Nucleolar GTP-binding protein	1 SNP	Identical
Phvul.011G059800.1	myb domain protein 83	identical	Identical
Phvul.011G059900.1	dicarboxylate transporter 1	6 SNPs	1 residue substitution
Phvul.011G060000.1	MATE efflux family protein	8 SNPs	3 residues substitutions
Phvul.011G060100.2	Protein kinase protein with tetratricopeptide repeat domain	6 SNPs	1 residue substitution
Phvul.011G060200.1	HSP20-like chaperones superfamily protein	identical	Identical
Phvul.011G060300.1	UDP-glucosyl transferase 76E11	9 SNPs, a 15bp stretch deletion, an 144bp region of 3' end of the last exon was substituted with a 69bp-long sequence	6 reidues substitions, a 5 residues stretch deleted, At C-termal. a 48 residues stretch deleted and a 22 reidues stretch was added, instead
Phvul.011G060400.1	Ctr copper transporter family	identical	Identical
Phvul.011G060500.1	Ctr copper transporter family	identical	Identical
Phvul.011G060600.1	none	1bp deletion	A 76 residues at C-terminal deleted
Phvul.011G060700.1	Adenine nucleotide alpha hydrolases-like superfamily protein	4 SNPs	2 residues substituted
Phvul.011G060800.1	Pentatricopeptide repeat (PPR) superfamily protein	2 SNPs	1 residue substitution
Phvul.011G060900.1	maternal effect embryo arrest 60	1 SNP	1 residue substitution
Phvul.011G061000.1	Tetratricopeptide repeat (TPR)-like superfamily protein	10 SNPs	6 residues substitutions
Phvul.011G061100.1	RAB GTPase homolog A2B	1 SNP	1 residue substitution
Phvul.011G061200.1	metal tolerance protein B1	4 SNPs	1 residue substitution
Phvul.011G061300.1	NAD(P)-binding Rossmann-fold superfamily protein	6 SNPs	4 residues substitutions
Phvul.011G061400.1	NAD(P)-binding Rossmann-fold superfamily protein	identical	Identical
Phvul.011G061500.1	telomerase activator1	identical	Identical
Phvul.011G061600.1	plastid transcriptionally active 16	identical	Identical
Phvul.011G061700.1	splicing factor PWI domain-containing protein	2 SNPs	1 residue substitution
Phvul.011G061800.1	Major facilitator superfamily protein	1 SNP	Identical
Phvul.011G061900.1	none	identical	Identical
Phvul.011G062000.1	Tetratricopeptide repeat (TPR)-like superfamily protein	identical	Identical
Phvul.011G062100.1	Homeodomain-like superfamily protein	3 SNPs and a 6bp sequence insertion	1sbst, 2del
Phvul.011G062200.1	pumilio 2	10 SNPs	2
Phvul.011G062300.1	pumilio 2	17 SNPs and a 3bp sequence deletion	7 residues substitutions, 1 residue deletion
Phvul.011G062400.1	zinc finger (C3HC4-type RING finger) family protein	2 SNPs	Identical
Phvul.011G062500.1	RING/U-box superfamily protein	1 SNP at stp codon	Identical
Phvul.011G062600.1	laccase 2	identical	Identical
Phvul.011G062700.1	ROTUNDIFOLIA like 5	1 SNP	Identical
Phvul.011G062800.1	FTSH protease 10	2 SNPs	Identical
Phvul.011G062900.1	Haloacid dehalogenase-like hydrolase (HAD) superfamily protein	1 SNP	1 residue substitution
Phvul.011G063000.1	SCARECROW-like 14	identical	Identical
Phvul.011G063100.2	GRAS family transcription factor	1bp deltion; longer ORF compared to the Pvu2.1 allele (Pvu2.1 allele seems to be a truncated mutant allele)	-
Phvul.011G063200.1	SCARECROW-like 14	identical	Identical
Phvul.011G063300.1	SCARECROW-like 14	identical	Identical
Phvul.011G063400.1	telomeric DNA binding protein 1	1 SNP	1 residue substitution
Phvul.011G063500.1	OSBP(oxysterol binding protein)-related protein 3C	2 SNPs	1 residue substitution
Phvul.011G063600.1	Rab5-interacting family protein	identical	Identical
Phvul.011G063700.2	none	identical	Identical

## Sheet: Sheet2
		length (bp)	subject acc.ver		アリル間多型あり	% identity	alignment length	mismatches	gap opens	q. start	q. end	s. start	s. end	evalue	bit score
Chr11_RagTag:5298019-5718725.g1.t1	Chr11_RagTag:5298019-5718725.g1	702	none prediction	/														Phvul.011G059201.1_CDS
Chr11_RagTag:5298019-5718725.g2.t1	Chr11_RagTag:5298019-5718725.g2	1926	Phvul.011G059201.1_CDS	3	あり	88.21	1162	135	2	59	1219	1161	1	0	1386	Phvul.011G059201.1のアリルはChr11_RagTag:5298019-5718725.g7.t1であり、Chr11_RagTag:5298019-5718725.g2.t1、Chr11_RagTag:5298019-5718725.g5.t1はタンデムリピートの痕跡。これらの痕跡配列はPvu2.1にもあるが、遺伝子としてはコールされていないものの、RNA-seqを見ると転写はされている模様。		Phvul.011G059600.1_CDS
Chr11_RagTag:5298019-5718725.g3.t1	Chr11_RagTag:5298019-5718725.g3	2112	TE	/														Phvul.011G059700.1_CDS
Chr11_RagTag:5298019-5718725.g4.t1	Chr11_RagTag:5298019-5718725.g4	2523	TE	/														Phvul.011G059900.1_CDS
Chr11_RagTag:5298019-5718725.g5.t1	Chr11_RagTag:5298019-5718725.g5	1926	Phvul.011G059201.1_CDS	3	あり	88.124	1162	136	2	59	1219	1161	1	0	1380	Phvul.011G059201.1のアリルはChr11_RagTag:5298019-5718725.g7.t1であり、Chr11_RagTag:5298019-5718725.g2.t1、Chr11_RagTag:5298019-5718725.g5.t1はタンデムリピートの痕跡。これらの痕跡配列はPvu2.1にもあるが、遺伝子としてはコールされていないものの、RNA-seqを見ると転写はされている模様。		Phvul.011G060000.1_CDS
Chr11_RagTag:5298019-5718725.g6.t1	Chr11_RagTag:5298019-5718725.g6	966	TE	/														Phvul.011G060100.2_CDS
Chr11_RagTag:5298019-5718725.g7.t1	Chr11_RagTag:5298019-5718725.g7	1122	Phvul.011G059201.1_CDS	3	あり	92.941	1020	70	2	59	1077	1161	143	0	1483	Phvul.011G059201.1のアリルはChr11_RagTag:5298019-5718725.g7.t1であり、Chr11_RagTag:5298019-5718725.g2.t1、Chr11_RagTag:5298019-5718725.g5.t1はタンデムリピートの痕跡。これらの痕跡配列はPvu2.1にもあるが、遺伝子としてはコールされていないものの、RNA-seqを見ると転写はされている模様。		Phvul.011G060300.1_CDS
Chr11_RagTag:5298019-5718725.g8.t1	Chr11_RagTag:5298019-5718725.g8	1206	Phvul.011G059300.1_CDS	1		100	1206	0	0	1	1206	1	1206	0	2228			Phvul.011G060600.1_CDS
Chr11_RagTag:5298019-5718725.g9.t1	Chr11_RagTag:5298019-5718725.g9	1503	Phvul.011G059400.1_CDS	1		98.403	1503	0	1	1	1503	1	1479	0	2621			Phvul.011G060700.1_CDS
Chr11_RagTag:5298019-5718725.g10.t1	Chr11_RagTag:5298019-5718725.g10	1977	Phvul.011G059500.1_CDS	1		99.914	1159	1	0	819	1977	744	1902	0	2135			Phvul.011G060800.1_CDS
Chr11_RagTag:5298019-5718725.g11.t1	Chr11_RagTag:5298019-5718725.g11	1467	Phvul.011G059600.1_CDS	1	あり	99.932	1467	1	0	1	1467	1	1467	0	2704			Phvul.011G060900.1_CDS
Chr11_RagTag:5298019-5718725.g12.t1	Chr11_RagTag:5298019-5718725.g12	3159	TE	/														Phvul.011G061000.1_CDS
Chr11_RagTag:5298019-5718725.g13.t1	Chr11_RagTag:5298019-5718725.g13	2034	Phvul.011G059700.1_CDS	1	あり	99.951	2034	1	0	1	2034	1	2034	0	3751			Phvul.011G061100.1_CDS
Chr11_RagTag:5298019-5718725.g14.t1	Chr11_RagTag:5298019-5718725.g14	984	Phvul.011G059800.1_CDS	1		100	984	0	0	1	984	1	984	0	1818			Phvul.011G061200.1_CDS
Chr11_RagTag:5298019-5718725.g15.t1	Chr11_RagTag:5298019-5718725.g15	1680	Phvul.011G059900.1_CDS	1	あり	99.643	1680	6	0	1	1680	1	1680	0	3070			Phvul.011G061300.1_CDS
Chr11_RagTag:5298019-5718725.g16.t1	Chr11_RagTag:5298019-5718725.g16	1491	Phvul.011G060000.1_CDS	1	あり	98.719	937	6	1	1	931	1	937	0	1659			Phvul.011G061400.1_CDS
Chr11_RagTag:5298019-5718725.g17.t1	Chr11_RagTag:5298019-5718725.g17	1479	Phvul.011G060100.2_CDS	1	あり	99.393	1482	6	1	1	1479	1	1482	0	2684			Phvul.011G061700.1_CDS
Chr11_RagTag:5298019-5718725.g18.t1	Chr11_RagTag:5298019-5718725.g18	438	Phvul.011G060200.1_CDS	1		100	438	0	0	1	438	1	438	0	809			Phvul.011G061800.1_CDS
Chr11_RagTag:5298019-5718725.g19.t1	Chr11_RagTag:5298019-5718725.g19	1353	Phvul.011G060300.1_CDS	1	あり	98.152	1299	9	1	1	1284	1	1299	0	2252			Phvul.011G062100.1_CDS
Chr11_RagTag:5298019-5718725.g20.t1	Chr11_RagTag:5298019-5718725.g20	405	none prediction	/														Phvul.011G062200.1_CDS
Chr11_RagTag:5298019-5718725.g21.t1	Chr11_RagTag:5298019-5718725.g21	453	Phvul.011G060400.1_CDS	1		100	453	0	0	1	453	1	453	0	837			Phvul.011G062300.1_CDS
Chr11_RagTag:5298019-5718725.g22.t1	Chr11_RagTag:5298019-5718725.g22	462	Phvul.011G060500.1_CDS	1		100	462	0	0	1	462	1	462	0	854			Phvul.011G062400.1_CDS
Chr11_RagTag:5298019-5718725.g23.t1	Chr11_RagTag:5298019-5718725.g23	894	Phvul.011G060600.1_CDS	1	あり	99.871	775	0	1	1	775	1	774	0	1424			Phvul.011G062500.1_CDS
Chr11_RagTag:5298019-5718725.g24.t1	Chr11_RagTag:5298019-5718725.g24	495	Phvul.011G060700.1_CDS	1	あり	99.192	495	4	0	1	495	1	495	0	893			Phvul.011G062700.1_CDS
Chr11_RagTag:5298019-5718725.g25.t1	Chr11_RagTag:5298019-5718725.g25	765	Phvul.011G060800.1_CDS	1	あり	99.739	765	2	0	1	765	1	765	0	1402			Phvul.011G062800.1_CDS
Chr11_RagTag:5298019-5718725.g26.t1	Chr11_RagTag:5298019-5718725.g26	573	Phvul.011G060900.1_CDS	1	あり	99.825	573	1	0	1	573	37	609	0	1053			Phvul.011G062900.1_CDS
Chr11_RagTag:5298019-5718725.g27.t1	Chr11_RagTag:5298019-5718725.g27	2304	Phvul.011G061000.1_CDS	1	あり	99.73	1111	3	0	1194	2304	1047	2157	0	2036			Phvul.011G063100.2_CDS
Chr11_RagTag:5298019-5718725.g28.t1	Chr11_RagTag:5298019-5718725.g28	789	Phvul.011G061100.1_CDS	1	あり	99.846	651	1	0	139	789	1	651	0	1197			Phvul.011G063400.1_CDS
Chr11_RagTag:5298019-5718725.g29.t1	Chr11_RagTag:5298019-5718725.g29	1170	Phvul.011G061200.1_CDS	1	あり	99.658	1170	4	0	1	1170	1	1170	0	2139			Phvul.011G063500.1_CDS
Chr11_RagTag:5298019-5718725.g30.t1	Chr11_RagTag:5298019-5718725.g30	798	Phvul.011G061300.1_CDS	1	あり	99.248	798	6	0	1	798	1	798	0	1441
Chr11_RagTag:5298019-5718725.g31.t1	Chr11_RagTag:5298019-5718725.g31	921	Phvul.011G061400.1_CDS	1	あり	100	921	0	0	1	921	1	921	0	1701
Chr11_RagTag:5298019-5718725.g32.t1	Chr11_RagTag:5298019-5718725.g32	1656	TE	/
Chr11_RagTag:5298019-5718725.g33.t1	Chr11_RagTag:5298019-5718725.g33	1473	TE	/
Chr11_RagTag:5298019-5718725.g34.t1	Chr11_RagTag:5298019-5718725.g34	528	Phvul.011G061500.1_CDS	1		100	528	0	0	1	528	1	528	0	976
Chr11_RagTag:5298019-5718725.g35.t1	Chr11_RagTag:5298019-5718725.g35	471	none prediction	/
Chr11_RagTag:5298019-5718725.g36.t1	Chr11_RagTag:5298019-5718725.g36	1545	Phvul.011G061600.1_CDS	1		100	1545	0	0	1	1545	1	1545	0	2854
Chr11_RagTag:5298019-5718725.g37.t1	Chr11_RagTag:5298019-5718725.g37	804	Phvul.011G061700.1_CDS	2	あり	100	804	0	0	1	804	1972	2775	0	1485	g37, g38が Phvul.011G061700.1に対応している。1転写産物が２つに分かれて予測されており、予測された領域が少しずれている。
Chr11_RagTag:5298019-5718725.g38.t1	Chr11_RagTag:5298019-5718725.g38	2424	Phvul.011G061700.1_CDS	2	あり	99.275	1931	2	1	403	2321	22	1952	0	3478	g37, g38が Phvul.011G061700.1に対応している。1転写産物が２つに分かれて予測されており、予測された領域が少しずれている。
Chr11_RagTag:5298019-5718725.g39.t1	Chr11_RagTag:5298019-5718725.g39	1656	Phvul.011G061800.1_CDS	1	あり	98.688	1677	1	2	1	1656	1	1677	0	2955
Chr11_RagTag:5298019-5718725.g40.t1	Chr11_RagTag:5298019-5718725.g40	1443	Phvul.011G061900.1_CDS	1		100	1377	0	0	67	1443	1	1377	0	2543
Chr11_RagTag:5298019-5718725.g41.t1	Chr11_RagTag:5298019-5718725.g41	1653	Phvul.011G062000.1_CDS	1		100	1653	0	0	1	1653	1	1653	0	3053
Chr11_RagTag:5298019-5718725.g42.t1	Chr11_RagTag:5298019-5718725.g42	909	Phvul.011G062100.1_CDS	1	あり	99.12	909	2	2	1	909	1	903	0	1629
Chr11_RagTag:5298019-5718725.g43.t1	Chr11_RagTag:5298019-5718725.g43	3153	Phvul.011G062200.1_CDS	1	あり	99.683	3153	10	0	1	3153	1	3153	0	5768
Chr11_RagTag:5298019-5718725.g44.t1	Chr11_RagTag:5298019-5718725.g44	3141	Phvul.011G062300.1_CDS	1	あり	99.332	3144	18	1	1	3141	1	3144	0	5686
Chr11_RagTag:5298019-5718725.g45.t1	Chr11_RagTag:5298019-5718725.g45	2889	TE	/
Chr11_RagTag:5298019-5718725.g46.t1	Chr11_RagTag:5298019-5718725.g46	5613	TE	/
Chr11_RagTag:5298019-5718725.g47.t1	Chr11_RagTag:5298019-5718725.g47	1518	TE	/
Chr11_RagTag:5298019-5718725.g48.t1	Chr11_RagTag:5298019-5718725.g48	1062	Phvul.011G062400.1_CDS	1	あり	99.812	1062	2	0	1	1062	1	1062	0	1951
Chr11_RagTag:5298019-5718725.g49.t1	Chr11_RagTag:5298019-5718725.g49	108	none prediction	/
Chr11_RagTag:5298019-5718725.g50.t1	Chr11_RagTag:5298019-5718725.g50	825	Phvul.011G062500.1_CDS	1	あり	100	823	0	0	1	823	1	823	0	1520
Chr11_RagTag:5298019-5718725.g51.t1	Chr11_RagTag:5298019-5718725.g51	3216	TE	/
Chr11_RagTag:5298019-5718725.g52.t1	Chr11_RagTag:5298019-5718725.g52	1746	Phvul.011G062600.1_CDS	1		100	1746	0	0	1	1746	1	1746	0	3225
Chr11_RagTag:5298019-5718725.g53.t1	Chr11_RagTag:5298019-5718725.g53	333	Phvul.011G062700.1_CDS	1	あり	99.515	206	1	0	1	206	206	1	1.29e-106	375
Chr11_RagTag:5298019-5718725.g54.t1	Chr11_RagTag:5298019-5718725.g54	2499	Phvul.011G062800.1_CDS	1	あり	98.487	1719	2	1	1	1695	1	1719	0	3009
Chr11_RagTag:5298019-5718725.g55.t1	Chr11_RagTag:5298019-5718725.g55	873	Phvul.011G062900.1_CDS	1	あり	99.885	873	1	0	1	873	1	873	0	1607
Chr11_RagTag:5298019-5718725.g56.t1	Chr11_RagTag:5298019-5718725.g56	2058	Phvul.011G063000.1_CDS	1		100	2058	0	0	1	2058	1	2058	0	3801
Chr11_RagTag:5298019-5718725.g57.t1	Chr11_RagTag:5298019-5718725.g57	2001	Phvul.011G063100.2_CDS	1	あり	99.929	1414	0	1	1	1414	1	1413	0	2604
Chr11_RagTag:5298019-5718725.g58.t1	Chr11_RagTag:5298019-5718725.g58	2109	Phvul.011G063200.1_CDS	1		100	2032	0	0	1	2032	1	2032	0	3753
Chr11_RagTag:5298019-5718725.g59.t1	Chr11_RagTag:5298019-5718725.g59	2241	Phvul.011G063300.1_CDS	1		100	2241	0	0	1	2241	1	2241	0	4139
Chr11_RagTag:5298019-5718725.g60.t1	Chr11_RagTag:5298019-5718725.g60	2280	Phvul.011G063400.1_CDS	1	あり	99.238	2100	1	1	181	2280	13	2097	0	3775
Chr11_RagTag:5298019-5718725.g61.t1	Chr11_RagTag:5298019-5718725.g61	507	none prediction	/
Chr11_RagTag:5298019-5718725.g62.t1	Chr11_RagTag:5298019-5718725.g62	1512	Phvul.011G063500.1_CDS	1	あり	100	569	0	0	1	569	49	617	0	1051
Chr11_RagTag:5298019-5718725.g63.t1	Chr11_RagTag:5298019-5718725.g63	195	none prediction	/
Chr11_RagTag:5298019-5718725.g64.t1	Chr11_RagTag:5298019-5718725.g64	1125	TE	/
Chr11_RagTag:5298019-5718725.g65.t1	Chr11_RagTag:5298019-5718725.g65	477	none prediction	/
Chr11_RagTag:5298019-5718725.g66.t1	Chr11_RagTag:5298019-5718725.g66	3387	TE	/
Chr11_RagTag:5298019-5718725.g67.t1	Chr11_RagTag:5298019-5718725.g67	2424	TE	/
Chr11_RagTag:5298019-5718725.g68.t1	Chr11_RagTag:5298019-5718725.g68	378	Phvul.011G063600.1_CDS	1		100	378	0	0	1	378	1	378	0	699
Chr11_RagTag:5298019-5718725.g69.t1	Chr11_RagTag:5298019-5718725.g69	1056	Phvul.011G063700.2_CDS	1		100	348	0	0	1	348	1	348	0	643

## Sheet: Sheet3
Query= Chr11_RagTag:5298019-5718725.g1.t1
Length=702
--
Query= Chr11_RagTag:5298019-5718725.g2.t1
Length=1926
--
Query= Chr11_RagTag:5298019-5718725.g3.t1
Length=2112
--
Query= Chr11_RagTag:5298019-5718725.g4.t1
Length=2523
--
Query= Chr11_RagTag:5298019-5718725.g5.t1
Length=1926
--
Query= Chr11_RagTag:5298019-5718725.g6.t1
Length=966
--
Query= Chr11_RagTag:5298019-5718725.g7.t1
Length=1122
--
Query= Chr11_RagTag:5298019-5718725.g8.t1
Length=1206
--
Query= Chr11_RagTag:5298019-5718725.g9.t1
Length=1503
--
Query= Chr11_RagTag:5298019-5718725.g10.t1
Length=1977
--
Query= Chr11_RagTag:5298019-5718725.g11.t1
Length=1467
--
Query= Chr11_RagTag:5298019-5718725.g12.t1
Length=3159
--
Query= Chr11_RagTag:5298019-5718725.g13.t1
Length=2034
--
Query= Chr11_RagTag:5298019-5718725.g14.t1
Length=984
--
Query= Chr11_RagTag:5298019-5718725.g15.t1
Length=1680
--
Query= Chr11_RagTag:5298019-5718725.g16.t1
Length=1491
--
Query= Chr11_RagTag:5298019-5718725.g17.t1
Length=1479
--
Query= Chr11_RagTag:5298019-5718725.g18.t1
Length=438
--
Query= Chr11_RagTag:5298019-5718725.g19.t1
Length=1353
--
Query= Chr11_RagTag:5298019-5718725.g20.t1
Length=405
--
Query= Chr11_RagTag:5298019-5718725.g21.t1
Length=453
--
Query= Chr11_RagTag:5298019-5718725.g22.t1
Length=462
--
Query= Chr11_RagTag:5298019-5718725.g23.t1
Length=894
--
Query= Chr11_RagTag:5298019-5718725.g24.t1
Length=495
--
Query= Chr11_RagTag:5298019-5718725.g25.t1
Length=765
--
Query= Chr11_RagTag:5298019-5718725.g26.t1
Length=573
--
Query= Chr11_RagTag:5298019-5718725.g27.t1
Length=2304
--
Query= Chr11_RagTag:5298019-5718725.g28.t1
Length=789
--
Query= Chr11_RagTag:5298019-5718725.g29.t1
Length=1170
--
Query= Chr11_RagTag:5298019-5718725.g30.t1
Length=798
--
Query= Chr11_RagTag:5298019-5718725.g31.t1
Length=921
--
Query= Chr11_RagTag:5298019-5718725.g32.t1
Length=1656
--
Query= Chr11_RagTag:5298019-5718725.g33.t1
Length=1473
--
Query= Chr11_RagTag:5298019-5718725.g34.t1
Length=528
--
Query= Chr11_RagTag:5298019-5718725.g35.t1
Length=471
--
Query= Chr11_RagTag:5298019-5718725.g36.t1
Length=1545
--
Query= Chr11_RagTag:5298019-5718725.g37.t1
Length=804
--
Query= Chr11_RagTag:5298019-5718725.g38.t1
Length=2424
--
Query= Chr11_RagTag:5298019-5718725.g39.t1
Length=1656
--
Query= Chr11_RagTag:5298019-5718725.g40.t1
Length=1443
--
Query= Chr11_RagTag:5298019-5718725.g41.t1
Length=1653
--
Query= Chr11_RagTag:5298019-5718725.g42.t1
Length=909
--
Query= Chr11_RagTag:5298019-5718725.g43.t1
Length=3153
--
Query= Chr11_RagTag:5298019-5718725.g44.t1
Length=3141
--
Query= Chr11_RagTag:5298019-5718725.g45.t1
Length=2889
--
Query= Chr11_RagTag:5298019-5718725.g46.t1
Length=5613
--
Query= Chr11_RagTag:5298019-5718725.g47.t1
Length=1518
--
Query= Chr11_RagTag:5298019-5718725.g48.t1
Length=1062
--
Query= Chr11_RagTag:5298019-5718725.g49.t1
Length=108
--
Query= Chr11_RagTag:5298019-5718725.g50.t1
Length=825
--
Query= Chr11_RagTag:5298019-5718725.g51.t1
Length=3216
--
Query= Chr11_RagTag:5298019-5718725.g52.t1
Length=1746
--
Query= Chr11_RagTag:5298019-5718725.g53.t1
Length=333
--
Query= Chr11_RagTag:5298019-5718725.g54.t1
Length=2499
--
Query= Chr11_RagTag:5298019-5718725.g55.t1
Length=873
--
Query= Chr11_RagTag:5298019-5718725.g56.t1
Length=2058
--
Query= Chr11_RagTag:5298019-5718725.g57.t1
Length=2001
--
Query= Chr11_RagTag:5298019-5718725.g58.t1
Length=2109
--
Query= Chr11_RagTag:5298019-5718725.g59.t1
Length=2241
--
Query= Chr11_RagTag:5298019-5718725.g60.t1
Length=2280
--
Query= Chr11_RagTag:5298019-5718725.g61.t1
Length=507
--
Query= Chr11_RagTag:5298019-5718725.g62.t1
Length=1512
--
Query= Chr11_RagTag:5298019-5718725.g63.t1
Length=195
--
Query= Chr11_RagTag:5298019-5718725.g64.t1
Length=1125
--
Query= Chr11_RagTag:5298019-5718725.g65.t1
Length=477
--
Query= Chr11_RagTag:5298019-5718725.g66.t1
Length=3387
--
Query= Chr11_RagTag:5298019-5718725.g67.t1
Length=2424
--
Query= Chr11_RagTag:5298019-5718725.g68.t1
Length=378
--
Query= Chr11_RagTag:5298019-5718725.g69.t1
Length=1056

## Sheet: Sheet4
702
1926
2112
2523
1926
966
1122
1206
1503
1977
1467
3159
2034
984
1680
1491
1479
438
1353
405
453
462
894
495
765
573
2304
789
1170
798
921
1656
1473
528
471
1545
804
2424
1656
1443
1653
909
3153
3141
2889
5613
1518
1062
108
825
3216
1746
333
2499
873
2058
2001
2109
2241
2280
507
1512
195
1125
477
3387
2424
378
1056
